# Supplementary material for: Metabolic dysfunction-associated steatotic liver disease accelerates pancreatic cancer progression and metastasis via the macrophage migration inhibitory factor-CD44 axis
Source: Signal Transduct Target Ther. 2026 Jan 16;11:32. doi: 10.1038/s41392-025-02562-8 (PMC12811260; doi:10.1038/s41392-025-02562-8)
Supplement: Supplementary file 2 — Data S1-S6 [file 41392_2025_2562_MOESM2_ESM.xlsx]

## Sheet: list
Data S1	All antibodies were listed in Data S1.
Data S2	The mIHC staining panels were listed in Data S2.
Data S3	KEGG analysis of upregulated pathways in MASLD group (n=3 per group)
Data S4	GSEA analysis listing all gene sets enriched in phenotype MASLD group (n=3 per group)
Data S5	Gene sets associated with pluripotency in MASLD group (n=3/group)
Data S6	IPG1576 profile summary

## Sheet: Data S1
REAGENT AND RESOURSE	SOURCE	IDENTIFIER
Antibodies
Rabbit monoclonal anti-CD44	Cell Signaling Technology	Cat# 37259
Rabbit monoclonal anti-ALDH1	Abcam	Cat# 52492
Rabbit monoclonal anti-KLF4	Abcam	Cat# 214666
Rabbit monoclonal anti-Integrin alpha 5	Abcam	Cat# 150361
Rabbit monoclonal anti- Integrin beta	Abcam	Cat# 210515
Rabbit monoclonal anti-CD163	Cell Signaling Technology	Cat# 93498
Rabbit monoclonal anti-F4/80	Cell Signaling Technology	Cat# 70076
Rabbit monoclonal anti-CD206	Cell Signaling Technology	Cat# 24595
Rabbit monoclonal anti-MIF	Cell Signaling Technology	Cat# 87501
Rabbit monoclonal anti-CD68	Cell Signaling Technology	Cat# 76437
Rabbit polyclonal anti-GAPDH	Proteintech	Cat# 10491-1-AP
Rabbit polyclonal anti-Nanog	Abcam	Cat# 80892
Mouse polyclonal anti-OCT3/4	Santa Cruz	Cat# 8628
Mouse monoclonal anti-SOX2	R&D Systems	Cat# MAB2018
Rabbit monoclonal anti-αSMA	Abcam	Cat# 5694
Rabbit monoclonal anti-CD31	Abcam	Cat# 182981
Rabbit monoclonal anti-CK19	Abcam	Cat# 52652
Rabbit polyclonal anti-CD8	Abcam	Cat# 217344
Mouse monoclonal anti-MIF	Santa Cruz	Cat# 271631
Rabbit polyclonal anti-CD4	Novus Biologicals	Cat# NBP1-19371
Rabbit monoclonal anti-Granzyme B	Abcam	Cat# 255598
Rabbit monoclonal anti-CD11b	Abcam	Cat# 133357
Rabbit monoclonal anti-LY6G	Abcam	Cat# 238132
Rabbit monoclonal anti-iNOS	Servicebio	Cat# GB11119
Rabbit monoclonal anti-CD86	Cell Signaling Technology	Cat# 19589
Rabbit monoclonal anti-CD22	Proteintech	Cat# 86128-1-RR
Rabbit monoclonal anti-CD133	Proteintech	Cat# 18479-1-AP
Rabbit monoclonal anti-FOXP3	Abcam	Cat# 215206

## Sheet: Data S2
Panels	Primary antibody				TSA fluorophore
	Antibodies	Source		Dilution		Dilution
Figure 2J	Rabbit monoclonal anti-CD11b	Abcam	Cat# 133357	1:2000	Opal 570	1:100
	Rabbit monoclonal anti-LY6G	Abcam	Cat# 238132	1:100	Opal 480	1:100
Figure 2L	Rabbit monoclonal anti-F4/80	Cell Signaling Technology	Cat# 70076	1:200	Opal 690	1:100
	Rabbit monoclonal anti-CD206	Cell Signaling Technology	Cat# 24595	1:200	Opal 480	1:100
	Rabbit monoclonal anti-iNOS	Servicebio	Cat# GB11119	1:500	Opal 570	1:100
	Rabbit monoclonal anti-CD86	Cell Signaling Technology	Cat# 19589	1:200	Opal 520	1:100
Figure 2M	Rabbit polyclonal anti-CD8	Abcam	Cat# 217344	1:200	Opal 520	1:100
	Rabbit polyclonal anti-CD4	Novus Biologicals	Cat# NBP1-19371	1:200	Opal 570	1:100
	Rabbit monoclonal anti-Granzyme B	Abcam	Cat# 255598	1:1000	Opal 620	1:100
Figure 3E	Rabbit monoclonal anti-CD44	Cell Signaling Technology	Cat# 37259	1:200	Opal 480	1:100
	Rabbit monoclonal anti-CK19	Abcam	Cat# 52652	1:500	Opal 520	1:100
Figure 4F	Rabbit monoclonal anti-CD22	Proteintech	Cat# 86128-1-RR	1:8000	Opal 520	1:100
	Rabbit monoclonal anti-CD44	Cell Signaling Technology	Cat# 37259	1:200	Opal 570	1:100
	Rabbit monoclonal anti-CD133	Proteintech	Cat# 18479-1-AP	1:100	Opal 620	1:100
	Rabbit monoclonal anti-CK19	Abcam	Cat# 52652	1:500	Opal 690	1:100
Figure 4G	Rabbit monoclonal anti-CK19	Abcam	Cat# 52652	1:500	Opal 480	1:100
	Rabbit monoclonal anti-Integrin β	Abcam	Cat# 210515	1:300	Opal 520	1:100
	Rabbit monoclonal anti-F4/80	Cell Signaling Technology	Cat# 70076	1:200	Opal 570	1:100
	Rabbit monoclonal anti-MIF	Cell Signaling Technology	Cat# 87501	1:100	Opal 690	1:100
	Rabbit monoclonal anti-CD44	Cell Signaling Technology	Cat# 37259	1:200	Opal 780	1:100
Figure 5C	Rabbit polyclonal anti-CD8	Abcam	Cat# 217344	1:200	Opal 520	1:100
	Rabbit polyclonal anti-CD4	Novus Biologicals	Cat# NBP1-19371	1:200	Opal 570	1:100
	Rabbit monoclonal anti-Granzyme B	Abcam	Cat# 255598	1:1000	Opal 620	1:100
Figure 6	Rabbit monoclonal anti-CD68	Cell Signaling Technology	Cat# 76437	1:200	Opal 480	1:100
	Rabbit monoclonal anti-CK19	Abcam	Cat# 52652	1:500	Opal 520	1:100
	Rabbit monoclonal anti-CD163	Cell Signaling Technology	Cat# 93498	1:200	Opal 570	1:100
	Rabbit monoclonal anti-CD44	Cell Signaling Technology	Cat# 37259	1:200	Opal 620	1:100
	Rabbit monoclonal anti-CD206	Cell Signaling Technology	Cat# 24595	1:200	Opal 690	1:100
Figure S2I	Rabbit monoclonal anti-CK19	Abcam	Cat# 52652	1:500	Opal 690	1:100
	Rabbit monoclonal anti-FOXP3	Abcam	Cat# 215206	1:200	Opal 520	1:100
Figure S3E	Rabbit monoclonal anti-Albumin	Abcam	Cat# 207327	1:200	Opal 480	1:100
	Rabbit monoclonal anti-MIF	Cell Signaling Technology	Cat# 87501	1:500	Opal 620	1:100
	Rabbit monoclonal anti-F4/80	Cell Signaling Technology	Cat# 70076	1:200	Opal 570	1:100
Figure S4C	Rabbit monoclonal anti-ALDH1	Abcam	Cat# 52492	1:200	Opal 690	1:100
	Rabbit monoclonal anti-CD44	Cell Signaling Technology	Cat# 37259	1:200	Opal 590	1:100
	Rabbit monoclonal anti-KLF4	Abcam	Cat# 214666	1:200	Opal 570	1:100
	Rabbit monoclonal anti-CK19	Abcam	Cat# 52652	1:500	Opal 520	1:100
Figure S4D	Rabbit monoclonal anti-CD11b	Abcam	Cat# 133357	1:2000	Opal 570	1:100
	Rabbit monoclonal anti-LY6G	Abcam	Cat# 238132	1:100	Opal 480	1:100
Figure S4E	Rabbit monoclonal anti-CK19	Abcam	Cat# 52652	1:500	Opal 690	1:100
	Rabbit monoclonal anti-FOXP3	Abcam	Cat# 215206	1:200	Opal 570	1:100
	Rabbit polyclonal anti-CD8	Abcam	Cat# 217344	1:200	Opal 480	1:100
Figure S4F	Rabbit monoclonal anti-F4/80	Cell Signaling Technology	Cat# 70076	1:200	Opal 690	1:100
	Rabbit monoclonal anti-CD206	Cell Signaling Technology	Cat# 24595	1:200	Opal 480	1:100
	Rabbit monoclonal anti-iNOS	Servicebio	Cat# GB11119	1:500	Opal 570	1:100
	Rabbit monoclonal anti-CD86	Cell Signaling Technology	Cat# 19589	1:200	Opal 520	1:100
Figure S5A	Rabbit monoclonal anti-F4/80	Cell Signaling Technology	Cat# 70076	1:200	Opal 690	1:100
	Rabbit monoclonal anti-CD206	Cell Signaling Technology	Cat# 24595	1:200	Opal 480	1:100
Figure S5B	Rabbit monoclonal anti-iNOS	Servicebio	Cat# GB11119	1:500	Opal 570	1:100
	Rabbit monoclonal anti-F4/80	Cell Signaling Technology	Cat# 70076	1:200	Opal 690	1:100
Figure S5D	Rabbit monoclonal anti-CD11b	Abcam	Cat# 133357	1:2000	Opal 570	1:100
	Rabbit monoclonal anti-LY6G	Abcam	Cat# 238132	1:100	Opal 480	1:100
Figure S5E	Rabbit monoclonal anti-CK19	Abcam	Cat# 52652	1:500	Opal 690	1:100
	Rabbit monoclonal anti-FOXP3	Abcam	Cat# 215206	1:200	Opal 570	1:100
Figure S5F	Rabbit monoclonal anti-CK19	Abcam	Cat# 52652	1:500	Opal 480	1:100
	Rabbit monoclonal anti-CD44	Cell Signaling Technology	Cat# 37259	1:200	Opal 620	1:100
	Rabbit monoclonal anti-F4/80	Cell Signaling Technology	Cat# 70076	1:200	Opal 570	1:100
	Rabbit monoclonal anti-Integrin β	Abcam	Cat# 210515	1:300	Opal 520	1:100
Figure S5G	Rabbit monoclonal anti-ALDH1	Abcam	Cat# 52492	1:200	Opal 690	1:100
	Rabbit monoclonal anti-CD44	Cell Signaling Technology	Cat# 37259	1:200	Opal 590	1:100
	Rabbit monoclonal anti-KLF4	Abcam	Cat# 214666	1:200	Opal 570	1:100
	Rabbit monoclonal anti-CK19	Abcam	Cat# 52652	1:500	Opal 520	1:100
Figure S5J	Rabbit monoclonal anti-Ki67	Affinity Biotechnology	Cat#SC-271631	1:200	Opal 620	1:100
	Rabbit monoclonal anti-Ccl3	Cell Signaling Technology	Cat# 9664	1:1000	Opal 520	1:100
	Rabbit monoclonal anti-CK19	Abcam	Cat# 52652	1:500	Opal 480	1:100

## Sheet: Data S3
Term	Database	ID	Input_number	Background_number	Rich_factor	P_Value	Corrected P_Value	Input	Hyperlink
Cell cycle	KEGG PATHWAY	mmu04110	50	125	3.94	1.00139e-23	2.67371e-21	mmu:12579:Cdkn2b|mmu:12580:Cdkn2c|mmu:268697:Ccnb1|mmu:12578:Cdkn2a|mmu:12442:Ccnb2|mmu:56452:Orc6|mmu:12444:Ccnd2|mmu:18392:Orc1|mmu:17220:Mcm7|mmu:17219:Mcm6|mmu:17218:Mcm5|mmu:17217:Mcm4|mmu:17215:Mcm3|mmu:17216:Mcm2|mmu:12571:Gm17590|mmu:12428:Ccna2|mmu:50883:Chek2|mmu:23834:Cdc6|mmu:12545:Cdc7|mmu:21809:Tgfb3|mmu:12236:Bub1b|mmu:18817:Gm44985|mmu:12448:Ccne2|mmu:21781:Tfdp1|mmu:12649:Chek1|m…	http://www.genome.jp/kegg-bin/show_pathway?mmu04110/mmu:17215%09red/mmu:12235%09red/mmu:12571%09red/mmu:17216%09red/mmu:22137%09red/mmu:12579%09red/mmu:12578%09red/mmu:17219%09red/mmu:12236%09red/mmu:50883%09red/mmu:12442%09red/mmu:21809%09red/mmu:12534%09red/mmu:12532%09red/mmu:12531%09red/mmu:18817%09red/mmu:268930%09red/mmu:56452%09red/mmu:268697%09red/mmu:17218%09red/mmu:17220%09red/mmu:19650…
Focal adhesion	KEGG PATHWAY	mmu04510	54	203	2.62	9.25906e-19	1.23608e-16	mmu:12334:Gm37885|mmu:18591:Pdgfb|mmu:170758:Rac3|mmu:20779:Src|mmu:11465:Gm22801|mmu:12444:Ccnd2|mmu:109711:Actn1|mmu:19878:Rock2|mmu:11465:Gm23419|mmu:192176:Flna|mmu:12389:Cav1|mmu:286940:Flnb|mmu:192897:B230344G16Rik|mmu:16001:Igf1r|mmu:11465:Actg1|mmu:16421:Itgb7|mmu:57257:Vav3|mmu:16410:Itgav|mmu:11465:Gm8399|mmu:12830:Col4a5|mmu:20750:Spp1|mmu:12827:Col4a2|mmu:12826:Col4a1|mmu:16780:Lamb3|…	http://www.genome.jp/kegg-bin/show_pathway?mmu04510/mmu:16776%09red/mmu:12043%09red/mmu:12334%09red/mmu:16403%09red/mmu:16400%09red/mmu:170758%09red/mmu:192176%09red/mmu:21827%09red/mmu:21826%09red/mmu:21825%09red/mmu:12390%09red/mmu:13866%09red/mmu:109700%09red/mmu:57257%09red/mmu:320207%09red/mmu:16779%09red/mmu:12827%09red/mmu:12826%09red/mmu:19878%09red/mmu:16410%09red/mmu:16421%09red/mmu:223…
Proteoglycans in cancer	KEGG PATHWAY	mmu05205	54	208	2.56	2.29907e-18	2.04617e-16	mmu:14367:Gm38058|mmu:20779:Src|mmu:108058:Camk2d|mmu:18793:Plaur|mmu:11465:Gm22801|mmu:29875:Iqgap1|mmu:19878:Rock2|mmu:14733:Gpc1|mmu:18792:Plau|mmu:11465:Gm23419|mmu:192176:Flna|mmu:286940:Flnb|mmu:29875:Gm44649|mmu:17022:Lum|mmu:16440:Itpr3os|mmu:16001:Igf1r|mmu:11465:Actg1|mmu:20969:Sdc1|mmu:13345:Twist2|mmu:16410:Itgav|mmu:11465:Gm8399|mmu:15200:Hbegf|mmu:19094:Mapk11|mmu:29857:Mapk12|mmu:1…	http://www.genome.jp/kegg-bin/show_pathway?mmu05205/mmu:22350%09red/mmu:320207%09red/mmu:23797%09red/mmu:14733%09red/mmu:16398%09red/mmu:12512%09red/mmu:192176%09red/mmu:21825%09red/mmu:12390%09red/mmu:13866%09red/mmu:19094%09red/mmu:29875%09red/mmu:20779%09red/mmu:18176%09red/mmu:22422%09red/mmu:108058%09red/mmu:14367%09red/mmu:19878%09red/mmu:16001%09red/mmu:16410%09red/mmu:13345%09red/mmu:1400…
Hypertrophic cardiomyopathy (HCM)	KEGG PATHWAY	mmu05410	34	84	3.99	1.00611e-16	6.7158e-15	mmu:192897:B230344G16Rik|mmu:11421:Gm11651|mmu:11465:Gm22801|mmu:12288:Cacna1c|mmu:105787:Prkaa1|mmu:11465:Gm23419|mmu:11465:Actg-ps1|mmu:21809:Tgfb3|mmu:11465:Actg1|mmu:16421:Itgb7|mmu:12297:Cacnb3|mmu:12296:Cacnb2|mmu:326618:Tpm4|mmu:326618:Tpm3|mmu:22004:Tpm2|mmu:16410:Itgav|mmu:11465:Gm8399|mmu:16905:Lmna|mmu:12293:Cacna2d1|mmu:11461:Gm25241|mmu:326618:Tpm3-rs7|mmu:108097:Prkab2|mmu:11421:Ace…	http://www.genome.jp/kegg-bin/show_pathway?mmu05410/mmu:22138%09red/mmu:16403%09red/mmu:105787%09red/mmu:16398%09red/mmu:21809%09red/mmu:12296%09red/mmu:12297%09red/mmu:12293%09red/mmu:109700%09red/mmu:16421%09red/mmu:24051%09red/mmu:16905%09red/mmu:16410%09red/mmu:22004%09red/mmu:11421%09red/mmu:11461%09red/mmu:11465%09red/mmu:16400%09red/mmu:326618%09red/mmu:12288%09red/mmu:192897%09red/mmu:108…
Dilated cardiomyopathy	KEGG PATHWAY	mmu05414	32	90	3.5	1.51166e-14	8.07224e-13	mmu:192897:B230344G16Rik|mmu:11465:Gm22801|mmu:12288:Cacna1c|mmu:11465:Gm23419|mmu:21809:Tgfb3|mmu:11465:Actg1|mmu:16421:Itgb7|mmu:12297:Cacnb3|mmu:12296:Cacnb2|mmu:326618:Tpm4|mmu:326618:Tpm3|mmu:22004:Tpm2|mmu:16410:Itgav|mmu:11465:Gm8399|mmu:16905:Lmna|mmu:12293:Cacna2d1|mmu:11461:Gm25241|mmu:11512:Adcy6|mmu:326618:Tpm3-rs7|mmu:11465:Actg-ps1|mmu:104111:Adcy3|mmu:24051:Sgcb|mmu:11465:Gm12715|m…	http://www.genome.jp/kegg-bin/show_pathway?mmu05414/mmu:16410%09red/mmu:12297%09red/mmu:22004%09red/mmu:12293%09red/mmu:109700%09red/mmu:12296%09red/mmu:22138%09red/mmu:104111%09red/mmu:16403%09red/mmu:12288%09red/mmu:16400%09red/mmu:21809%09red/mmu:11461%09red/mmu:11512%09red/mmu:11465%09red/mmu:326618%09red/mmu:24051%09red/mmu:16421%09red/mmu:16398%09red/mmu:192897%09red/mmu:16905%09red
Regulation of actin cytoskeleton	KEGG PATHWAY	mmu04810	47	218	2.12	1.35778e-13	6.04212e-12	mmu:18591:Pdgfb|mmu:170758:Rac3|mmu:20779:Src|mmu:11465:Gm22801|mmu:109711:Actn1|mmu:19878:Rock2|mmu:12475:Cd14|mmu:16403:Itga6|mmu:11465:Gm23419|mmu:71960:Myh14|mmu:29875:Gm44649|mmu:29875:Iqgap1|mmu:192897:B230344G16Rik|mmu:16411:Itgax|mmu:11465:Actg1|mmu:16421:Itgb7|mmu:16886:Limk2|mmu:18719:Pip5k1b|mmu:57257:Vav3|mmu:16885:Limk1|mmu:16410:Itgav|mmu:11465:Gm8399|mmu:14166:Fgf11|mmu:20259:Scin|…	http://www.genome.jp/kegg-bin/show_pathway?mmu04810/mmu:22350%09red/mmu:18176%09red/mmu:16407%09red/mmu:57257%09red/mmu:16403%09red/mmu:16400%09red/mmu:170758%09red/mmu:227753%09red/mmu:13800%09red/mmu:109700%09red/mmu:29875%09red/mmu:20259%09red/mmu:320207%09red/mmu:56419%09red/mmu:12475%09red/mmu:16421%09red/mmu:19878%09red/mmu:23920%09red/mmu:16410%09red/mmu:16411%09red/mmu:64654%09red/mmu:404…
Pathways in cancer	KEGG PATHWAY	mmu05200	64	398	1.58	9.22327e-13	3.51802e-11	mmu:112407:Egln3|mmu:12579:Cdkn2b|mmu:18591:Pdgfb|mmu:14367:Gm38058|mmu:170758:Rac3|mmu:14281:Fos|mmu:14697:Gnb5|mmu:14696:Gnb4|mmu:17685:Msh2|mmu:19878:Rock2|mmu:19016:Pparg|mmu:12394:Runx1|mmu:53978:Lpar2|mmu:12571:Gm17590|mmu:13017:Ctbp2|mmu:14745:Lpar1|mmu:242705:E2f2|mmu:22029:Traf1|mmu:16001:Igf1r|mmu:21809:Tgfb3|mmu:14013:Mecom|mmu:27057:Gm6768|mmu:16410:Itgav|mmu:12448:Ccne2|mmu:12830:Col…	http://www.genome.jp/kegg-bin/show_pathway?mmu05200/mmu:13017%09red/mmu:17311%09red/mmu:12571%09red/mmu:320207%09red/mmu:14013%09red/mmu:14745%09red/mmu:16776%09red/mmu:16779%09red/mmu:19730%09red/mmu:12579%09red/mmu:12578%09red/mmu:16403%09red/mmu:12550%09red/mmu:16400%09red/mmu:21809%09red/mmu:11512%09red/mmu:22029%09red/mmu:170758%09red/mmu:12394%09red/mmu:53978%09red/mmu:20525%09red/mmu:10411…
Rap1 signaling pathway	KEGG PATHWAY	mmu04015	44	215	2.02	3.69838e-12	1.23433e-10	mmu:18591:Pdgfb|mmu:170758:Rac3|mmu:20779:Src|mmu:11465:Gm22801|mmu:15901:Id1|mmu:11465:Gm23419|mmu:53978:Lpar2|mmu:14810:Grin1|mmu:14745:Lpar1|mmu:110351:Rap1gap|mmu:14810:Grin1os|mmu:11465:Actg1|mmu:58220:Pard6b|mmu:11465:Gm8399|mmu:19094:Mapk11|mmu:29857:Mapk12|mmu:79264:Krit1|mmu:14166:Fgf11|mmu:11600:Angpt1|mmu:26399:Map2k6|mmu:18759:Prkci|mmu:11461:Gm25241|mmu:11512:Adcy6|mmu:11465:Actg-ps1…	http://www.genome.jp/kegg-bin/show_pathway?mmu04015/mmu:12313%09red/mmu:17311%09red/mmu:320207%09red/mmu:11600%09red/mmu:23797%09red/mmu:12550%09red/mmu:14810%09red/mmu:74206%09red/mmu:79264%09red/mmu:11512%09red/mmu:14745%09red/mmu:170758%09red/mmu:21825%09red/mmu:53978%09red/mmu:19094%09red/mmu:104111%09red/mmu:13639%09red/mmu:18176%09red/mmu:19730%09red/mmu:58220%09red/mmu:64654%09red/mmu:2232…
Axon guidance	KEGG PATHWAY	mmu04360	39	176	2.18	7.69707e-12	2.28346e-10	mmu:16885:Limk1|mmu:170758:Rac3|mmu:108058:Camk2d|mmu:268902:Robo2|mmu:19878:Rock2|mmu:13836:Epha2|mmu:13800:Enah|mmu:13642:Efnb2|mmu:13643:Efnb3|mmu:17974:Nck2|mmu:13841:Epha7|mmu:13838:Epha4|mmu:58220:Pard6b|mmu:22063:Trpc1|mmu:22068:Trpc6|mmu:13640:Efna5|mmu:20779:Src|mmu:18019:Nfatc2|mmu:18750:Prkca|mmu:18176:Nras|mmu:320207:Pik3r5|mmu:20563:Slit2|mmu:20562:Slit1|mmu:20349:Sema3e|mmu:20354:Se…	http://www.genome.jp/kegg-bin/show_pathway?mmu04360/mmu:18176%09red/mmu:13848%09red/mmu:170758%09red/mmu:13836%09red/mmu:13841%09red/mmu:20563%09red/mmu:20562%09red/mmu:13800%09red/mmu:268902%09red/mmu:20356%09red/mmu:13639%09red/mmu:320207%09red/mmu:58220%09red/mmu:17974%09red/mmu:107449%09red/mmu:19878%09red/mmu:22063%09red/mmu:18750%09red/mmu:22068%09red/mmu:18844%09red/mmu:18846%09red/mmu:108…
Small cell lung cancer	KEGG PATHWAY	mmu05222	26	85	3.01	6.85729e-11	1.8309e-09	mmu:12579:Cdkn2b|mmu:12571:Gm17590|mmu:11783:Apaf1|mmu:22029:Traf1|mmu:16410:Itgav|mmu:12830:Col4a5|mmu:12827:Col4a2|mmu:12826:Col4a1|mmu:16780:Lamb3|mmu:16779:Lamb2|mmu:12043:Bcl2|mmu:242705:E2f2|mmu:13555:E2f1|mmu:12448:Ccne2|mmu:12447:Ccne1|mmu:54124:Cks1b|mmu:320207:Pik3r5|mmu:23797:Akt3|mmu:19225:Ptgs2|mmu:16776:Lama5|mmu:16398:Itga2|mmu:16400:Itga3|mmu:16403:Itga6|mmu:12571:Cdk6|mmu:16782:L…	http://www.genome.jp/kegg-bin/show_pathway?mmu05222/mmu:12571%09red/mmu:16776%09red/mmu:16779%09red/mmu:12579%09red/mmu:16403%09red/mmu:16398%09red/mmu:11783%09red/mmu:320207%09red/mmu:12043%09red/mmu:12827%09red/mmu:19225%09red/mmu:16410%09red/mmu:22029%09red/mmu:12826%09red/mmu:16780%09red/mmu:16782%09red/mmu:13555%09red/mmu:242705%09red/mmu:16400%09red/mmu:226519%09red/mmu:12448%09red/mmu:1244…
Oocyte meiosis	KEGG PATHWAY	mmu04114	30	116	2.55	8.11093e-11	1.96874e-09	mmu:12442:Ccnb2|mmu:268697:Ccnb1|mmu:108058:Camk2d|mmu:105988:Espl1|mmu:20111:Rps6ka1|mmu:16001:Igf1r|mmu:110651:Rps6ka3|mmu:16440:Itpr3os|mmu:18817:Gm44985|mmu:72415:Sgol1|mmu:12448:Ccne2|mmu:20878:Aurka|mmu:29857:Mapk12|mmu:16440:Itpr3|mmu:11512:Adcy6|mmu:12235:Bub1|mmu:12313:Calm3|mmu:104111:Adcy3|mmu:18817:Plk1|mmu:12447:Ccne1|mmu:268930:Pkmyt1|mmu:56150:Mad2l1|mmu:22631:Ywhaz|mmu:12532:Cdc25…	http://www.genome.jp/kegg-bin/show_pathway?mmu04114/mmu:12313%09red/mmu:12235%09red/mmu:67141%09red/mmu:11512%09red/mmu:12534%09red/mmu:12532%09red/mmu:18817%09red/mmu:110651%09red/mmu:20111%09red/mmu:268930%09red/mmu:22631%09red/mmu:268697%09red/mmu:72415%09red/mmu:107995%09red/mmu:16001%09red/mmu:108058%09red/mmu:56150%09red/mmu:20878%09red/mmu:12448%09red/mmu:12447%09red/mmu:12442%09red/mmu:19…
ECM-receptor interaction	KEGG PATHWAY	mmu04512	25	83	2.97	2.07693e-10	4.29459e-09	mmu:192897:B230344G16Rik|mmu:114249:Npnt|mmu:192897:Itgb4|mmu:16421:Itgb7|mmu:20969:Sdc1|mmu:16410:Itgav|mmu:12830:Col4a5|mmu:20750:Spp1|mmu:12827:Col4a2|mmu:12826:Col4a1|mmu:16780:Lamb3|mmu:16779:Lamb2|mmu:21826:Thbs2|mmu:21827:Thbs3|mmu:21825:Thbs1|mmu:21825:Gm29233|mmu:15366:Hmmr|mmu:16776:Lama5|mmu:109700:Itga1|mmu:16398:Itga2|mmu:16400:Itga3|mmu:16403:Itga6|mmu:12505:Cd44|mmu:16782:Lamc2|mmu…	http://www.genome.jp/kegg-bin/show_pathway?mmu04512/mmu:16776%09red/mmu:16779%09red/mmu:15366%09red/mmu:16403%09red/mmu:16398%09red/mmu:21827%09red/mmu:21826%09red/mmu:21825%09red/mmu:109700%09red/mmu:114249%09red/mmu:16421%09red/mmu:12827%09red/mmu:12826%09red/mmu:16410%09red/mmu:16780%09red/mmu:16782%09red/mmu:20969%09red/mmu:12505%09red/mmu:16400%09red/mmu:226519%09red/mmu:12830%09red/mmu:2075…
PI3K-Akt signaling pathway	KEGG PATHWAY	mmu04151	54	350	1.52	2.091e-10	4.29459e-09	mmu:74551:Pck2|mmu:18591:Pdgfb|mmu:16400:Itga3|mmu:192897:B230344G16Rik|mmu:14697:Gnb5|mmu:14696:Gnb4|mmu:263803:Pkn3|mmu:12444:Ccnd2|mmu:231991:9430076C15Rik|mmu:105787:Prkaa1|mmu:53978:Lpar2|mmu:12571:Gm17590|mmu:14745:Lpar1|mmu:12189:Brca1|mmu:16001:Igf1r|mmu:192897:Itgb4|mmu:16421:Itgb7|mmu:13836:Epha2|mmu:16410:Itgav|mmu:12448:Ccne2|mmu:12830:Col4a5|mmu:20750:Spp1|mmu:12827:Col4a2|mmu:12826:…	http://www.genome.jp/kegg-bin/show_pathway?mmu04151/mmu:17311%09red/mmu:12571%09red/mmu:320207%09red/mmu:11600%09red/mmu:16776%09red/mmu:16779%09red/mmu:14936%09red/mmu:16403%09red/mmu:105787%09red/mmu:16400%09red/mmu:14745%09red/mmu:21827%09red/mmu:21826%09red/mmu:21825%09red/mmu:53978%09red/mmu:109700%09red/mmu:22631%09red/mmu:18176%09red/mmu:13640%09red/mmu:12043%09red/mmu:12827%09red/mmu:1282…
Arrhythmogenic right ventricular cardiomyopathy (ARVC)	KEGG PATHWAY	mmu05412	23	74	3.06	6.53377e-10	1.24608e-08	mmu:109711:Actn1|mmu:192897:B230344G16Rik|mmu:11465:Gm22801|mmu:12288:Cacna1c|mmu:11465:Gm23419|mmu:11465:Actg1|mmu:16421:Itgb7|mmu:12297:Cacnb3|mmu:12296:Cacnb2|mmu:16410:Itgav|mmu:11465:Gm8399|mmu:16905:Lmna|mmu:12293:Cacna2d1|mmu:11461:Gm25241|mmu:11465:Actg-ps1|mmu:24051:Sgcb|mmu:11465:Gm12715|mmu:192897:Itgb4|mmu:11465:Gm23812|mmu:109700:Itga1|mmu:16398:Itga2|mmu:16400:Itga3|mmu:16403:Itga6	http://www.genome.jp/kegg-bin/show_pathway?mmu05412/mmu:16410%09red/mmu:12297%09red/mmu:109711%09red/mmu:12293%09red/mmu:109700%09red/mmu:16421%09red/mmu:16403%09red/mmu:12288%09red/mmu:16400%09red/mmu:11461%09red/mmu:11465%09red/mmu:12296%09red/mmu:24051%09red/mmu:16398%09red/mmu:192897%09red/mmu:16905%09red
Salmonella infection	KEGG PATHWAY	mmu05132	23	78	2.9	1.53088e-09	2.72497e-08	mmu:12362:Casp1|mmu:263803:Pkn3|mmu:19878:Rock2|mmu:12475:Cd14|mmu:11465:Gm23419|mmu:192176:Flna|mmu:286940:Flnb|mmu:226421:Rab7b|mmu:11465:Actg1|mmu:14281:Fos|mmu:11465:Gm8399|mmu:19094:Mapk11|mmu:29857:Mapk12|mmu:268973:Nlrc4|mmu:11465:Gm22801|mmu:11461:Gm25241|mmu:11465:Actg-ps1|mmu:15979:Ifngr1|mmu:15980:Ifngr2|mmu:11465:Gm12715|mmu:11465:Gm23812|mmu:21898:Tlr4|mmu:232943:Klc3	http://www.genome.jp/kegg-bin/show_pathway?mmu05132/mmu:232943%09red/mmu:19094%09red/mmu:268973%09red/mmu:15980%09red/mmu:226421%09red/mmu:21898%09red/mmu:263803%09red/mmu:14281%09red/mmu:12475%09red/mmu:12362%09red/mmu:11461%09red/mmu:11465%09red/mmu:192176%09red/mmu:286940%09red/mmu:29857%09red/mmu:19878%09red/mmu:15979%09red
Hippo signaling pathway	KEGG PATHWAY	mmu04390	32	154	2.05	2.2217e-09	3.70747e-08	mmu:11839:Areg|mmu:14367:Gm38058|mmu:242316:Gdf6|mmu:16897:Llgl1|mmu:11465:Gm22801|mmu:12444:Ccnd2|mmu:15901:Id1|mmu:11465:Gm23419|mmu:21809:Tgfb3|mmu:11465:Actg1|mmu:58220:Pard6b|mmu:11465:Gm8399|mmu:12550:Cdh1|mmu:21677:Tead2|mmu:16475:Ajuba|mmu:21679:Tead4|mmu:18759:Prkci|mmu:11461:Gm25241|mmu:11465:Actg-ps1|mmu:14362:Fzd1|mmu:23805:Apc2|mmu:18787:Serpine1|mmu:22422:Wnt7b|mmu:22631:Ywhaz|mmu:1…	http://www.genome.jp/kegg-bin/show_pathway?mmu04390/mmu:12550%09red/mmu:21809%09red/mmu:21679%09red/mmu:21677%09red/mmu:18787%09red/mmu:22631%09red/mmu:22422%09red/mmu:14367%09red/mmu:58220%09red/mmu:16897%09red/mmu:16475%09red/mmu:11839%09red/mmu:23805%09red/mmu:11461%09red/mmu:242316%09red/mmu:11465%09red/mmu:15901%09red/mmu:57265%09red/mmu:18759%09red/mmu:12444%09red/mmu:11799%09red/mmu:19047%…
MicroRNAs in cancer	KEGG PATHWAY	mmu05206	45	281	1.58	2.36251e-09	3.71053e-08	mmu:18591:Pdgfb|mmu:12578:Cdkn2a|mmu:14056:Gm26625|mmu:12444:Ccnd2|mmu:14056:Ezh2|mmu:71819:Kif23|mmu:67849:Cdca5|mmu:140486:Igf2bp1|mmu:12571:Gm17590|mmu:22352:Vim|mmu:20724:Serpinb5|mmu:12189:Brca1|mmu:171543:Bmf|mmu:13555:E2f1|mmu:636931:Trim71|mmu:15364:Hmga2|mmu:18792:Plau|mmu:24064:Spry2|mmu:12043:Bcl2|mmu:271849:Shc4|mmu:13433:Dnmt1|mmu:242705:E2f2|mmu:16765:Gm11223|mmu:19225:Ptgs2|mmu:187…	http://www.genome.jp/kegg-bin/show_pathway?mmu05206/mmu:22350%09red/mmu:14660%09red/mmu:12571%09red/mmu:71819%09red/mmu:12043%09red/mmu:17250%09red/mmu:15364%09red/mmu:14056%09red/mmu:22352%09red/mmu:18669%09red/mmu:12532%09red/mmu:12531%09red/mmu:21825%09red/mmu:67849%09red/mmu:636931%09red/mmu:13866%09red/mmu:18176%09red/mmu:20724%09red/mmu:19225%09red/mmu:21859%09red/mmu:12578%09red/mmu:13433%…
DNA replication	KEGG PATHWAY	mmu03030	16	35	4.5	3.22439e-09	4.58257e-08	mmu:18538:Pcna|mmu:16881:Lig1|mmu:18968:Pola1|mmu:18538:Pcna-ps2|mmu:18971:Pold1|mmu:106344:Rfc4|mmu:17218:Mcm5|mmu:18973:Gm15792|mmu:17220:Mcm7|mmu:17219:Mcm6|mmu:18973:Pole|mmu:17217:Mcm4|mmu:19075:Prim1|mmu:17216:Mcm2|mmu:17215:Mcm3|mmu:18974:Pole2	http://www.genome.jp/kegg-bin/show_pathway?mmu03030/mmu:17215%09red/mmu:17217%09red/mmu:17216%09red/mmu:17219%09red/mmu:17218%09red/mmu:19075%09red/mmu:18974%09red/mmu:18971%09red/mmu:18973%09red/mmu:16881%09red/mmu:106344%09red/mmu:17220%09red/mmu:18538%09red/mmu:18968%09red
Apoptosis	KEGG PATHWAY	mmu04210	30	139	2.13	3.261e-09	4.58257e-08	mmu:12366:Casp2|mmu:22143:Gm5620|mmu:14281:Fos|mmu:19249:Ptpn13|mmu:11465:Gm22801|mmu:21933:Tnfrsf10b|mmu:16440:Itpr3os|mmu:11465:Gm23419|mmu:11465:Actg-ps1|mmu:11783:Apaf1|mmu:12047:Bcl2a1d|mmu:22029:Traf1|mmu:13038:Ctsk|mmu:12044:Bcl2a1a|mmu:11465:Gm8399|mmu:12364:Casp12|mmu:16440:Itpr3|mmu:16905:Lmna|mmu:12043:Bcl2|mmu:12334:Gm37885|mmu:11461:Gm25241|mmu:16906:Lmnb1|mmu:58801:Pmaip1|mmu:18176:…	http://www.genome.jp/kegg-bin/show_pathway?mmu04210/mmu:320207%09red/mmu:12043%09red/mmu:13038%09red/mmu:12047%09red/mmu:12044%09red/mmu:11783%09red/mmu:18176%09red/mmu:19249%09red/mmu:23797%09red/mmu:12334%09red/mmu:16906%09red/mmu:16905%09red/mmu:22029%09red/mmu:22143%09red/mmu:58801%09red/mmu:14281%09red/mmu:11461%09red/mmu:12366%09red/mmu:11465%09red/mmu:12364%09red/mmu:21933%09red/mmu:11799%…
Oxytocin signaling pathway	KEGG PATHWAY	mmu04921	32	158	1.99	3.82151e-09	5.10171e-08	mmu:20779:Src|mmu:14281:Fos|mmu:108058:Camk2d|mmu:11465:Gm22801|mmu:12288:Cacna1c|mmu:18019:Nfatc2|mmu:19878:Rock2|mmu:16440:Itpr3os|mmu:11465:Gm23419|mmu:11465:Actg-ps1|mmu:11465:Actg1|mmu:12297:Cacnb3|mmu:12296:Cacnb2|mmu:11465:Gm8399|mmu:19225:Ptgs2|mmu:16440:Itpr3|mmu:12293:Cacna2d1|mmu:11461:Gm25241|mmu:11512:Adcy6|mmu:108097:Prkab2|mmu:12313:Calm3|mmu:104111:Adcy3|mmu:18750:Prkca|mmu:18176:…	http://www.genome.jp/kegg-bin/show_pathway?mmu04921/mmu:12313%09red/mmu:18176%09red/mmu:105787%09red/mmu:11512%09red/mmu:12296%09red/mmu:12297%09red/mmu:12293%09red/mmu:232889%09red/mmu:104111%09red/mmu:320207%09red/mmu:18783%09red/mmu:19225%09red/mmu:19878%09red/mmu:14281%09red/mmu:11461%09red/mmu:11465%09red/mmu:18750%09red/mmu:18019%09red/mmu:12288%09red/mmu:19047%09red/mmu:98932%09red/mmu:207…
MAPK signaling pathway	KEGG PATHWAY	mmu04010	41	254	1.59	9.76885e-09	1.24204e-07	mmu:18591:Pdgfb|mmu:170758:Rac3|mmu:14281:Fos|mmu:12286:Cacna1a|mmu:12288:Cacna1c|mmu:56692:Gm5900|mmu:12475:Cd14|mmu:19698:Relb|mmu:240672:Dusp5|mmu:192176:Flna|mmu:286940:Flnb|mmu:78405:Ntf5|mmu:20111:Rps6ka1|mmu:110651:Rps6ka3|mmu:16765:Stmn1|mmu:19418:Rasgrf2|mmu:12297:Cacnb3|mmu:12296:Cacnb2|mmu:66513:Tab1|mmu:19094:Mapk11|mmu:29857:Mapk12|mmu:19099:Mapk8ip1|mmu:14166:Fgf11|mmu:12293:Cacna2d…	http://www.genome.jp/kegg-bin/show_pathway?mmu04010/mmu:78405%09red/mmu:23797%09red/mmu:109689%09red/mmu:21809%09red/mmu:12064%09red/mmu:170758%09red/mmu:12531%09red/mmu:192176%09red/mmu:19698%09red/mmu:14013%09red/mmu:12296%09red/mmu:12297%09red/mmu:110651%09red/mmu:12293%09red/mmu:232889%09red/mmu:19099%09red/mmu:18176%09red/mmu:12475%09red/mmu:66513%09red/mmu:18783%09red/mmu:240672%09red/mmu:6…
Ras signaling pathway	KEGG PATHWAY	mmu04014	37	231	1.58	5.9893e-08	7.26884e-07	mmu:18591:Pdgfb|mmu:170758:Rac3|mmu:14697:Gnb5|mmu:14696:Gnb4|mmu:237625:Pla2g3|mmu:19415:Rasal1|mmu:14810:Grin1|mmu:64337:Gng13|mmu:16706:Gm11201|mmu:14810:Grin1os|mmu:19418:Rasgrf2|mmu:225870:Rin1|mmu:13836:Epha2|mmu:16706:Ksr1|mmu:14166:Fgf11|mmu:11600:Angpt1|mmu:271849:Shc4|mmu:12313:Calm3|mmu:216148:Shc2|mmu:18750:Prkca|mmu:18176:Nras|mmu:16001:Igf1r|mmu:320207:Pik3r5|mmu:23797:Akt3|mmu:2697…	http://www.genome.jp/kegg-bin/show_pathway?mmu04014/mmu:12313%09red/mmu:17311%09red/mmu:320207%09red/mmu:11600%09red/mmu:23797%09red/mmu:14810%09red/mmu:237625%09red/mmu:170758%09red/mmu:19415%09red/mmu:19414%09red/mmu:225870%09red/mmu:54153%09red/mmu:232889%09red/mmu:13639%09red/mmu:18176%09red/mmu:19730%09red/mmu:16706%09red/mmu:18783%09red/mmu:16001%09red/mmu:64654%09red/mmu:14696%09red/mmu:14…
p53 signaling pathway	KEGG PATHWAY	mmu04115	19	68	2.75	8.14053e-08	9.45009e-07	mmu:12442:Ccnb2|mmu:268697:Ccnb1|mmu:12447:Ccne1|mmu:58801:Pmaip1|mmu:12571:Cdk6|mmu:12448:Ccne2|mmu:20724:Serpinb5|mmu:29870:Gtse1|mmu:21825:Thbs1|mmu:12534:Cdk1|mmu:12578:Cdkn2a|mmu:20135:Rrm2|mmu:21825:Gm29233|mmu:12444:Ccnd2|mmu:12571:Gm17590|mmu:50883:Chek2|mmu:18787:Serpine1|mmu:11783:Apaf1|mmu:12649:Chek1	http://www.genome.jp/kegg-bin/show_pathway?mmu04115/mmu:12571%09red/mmu:12578%09red/mmu:11783%09red/mmu:12448%09red/mmu:12447%09red/mmu:268697%09red/mmu:20135%09red/mmu:58801%09red/mmu:12442%09red/mmu:50883%09red/mmu:20724%09red/mmu:18787%09red/mmu:12534%09red/mmu:29870%09red/mmu:12649%09red/mmu:21825%09red/mmu:12444%09red
Metabolic pathways	KEGG PATHWAY	mmu01100	120	1298	0.91	9.6633e-08	1.07504e-06	mmu:71949:Cers5|mmu:20133:Rrm1|mmu:216019:Hkdc1|mmu:320685:Dctd|mmu:331487:Uprt|mmu:67861:Akr1b10|mmu:19075:Prim1|mmu:94181:Nans|mmu:18971:Pold1|mmu:110417:Pigh|mmu:18719:Pip5k1b|mmu:234515:Inpp4b|mmu:20773:Sptlc2|mmu:14344:Fut2|mmu:53618:Fut8|mmu:14537:Gcnt1|mmu:11886:Asah1|mmu:72077:Gcnt3|mmu:11670:Aldh3a1|mmu:110078:Pygb|mmu:218138:Gmds|mmu:20135:Rrm2|mmu:236539:Phgdh|mmu:19225:Ptgs2|mmu:18102…	http://www.genome.jp/kegg-bin/show_pathway?mmu01100/mmu:16776%09red/mmu:218121%09red/mmu:237625%09red/mmu:17768%09red/mmu:76252%09red/mmu:110639%09red/mmu:110417%09red/mmu:53618%09red/mmu:18746%09red/mmu:20135%09red/mmu:20133%09red/mmu:74134%09red/mmu:320452%09red/mmu:53897%09red/mmu:13433%09red/mmu:11636%09red/mmu:269437%09red/mmu:20698%09red/mmu:22171%09red/mmu:18102%09red/mmu:17001%09red/mmu:1…
HTLV-I infection	KEGG PATHWAY	mmu05166	42	295	1.4	1.49595e-07	1.59768e-06	mmu:12579:Cdkn2b|mmu:12580:Cdkn2c|mmu:18591:Pdgfb|mmu:14367:Gm38058|mmu:12442:Ccnb2|mmu:12444:Ccnd2|mmu:18019:Nfatc2|mmu:18971:Pold1|mmu:12578:Cdkn2a|mmu:14283:Fosl1|mmu:19698:Relb|mmu:18973:Gm15792|mmu:50883:Chek2|mmu:12649:Chek1|mmu:21809:Tgfb3|mmu:12236:Bub1b|mmu:14281:Fos|mmu:22329:Vcam1|mmu:17864:Mybl1|mmu:17865:Mybl2|mmu:11910:Atf3|mmu:11512:Adcy6|mmu:18538:Pcna-ps2|mmu:242705:E2f2|mmu:1355…	http://www.genome.jp/kegg-bin/show_pathway?mmu05166/mmu:12236%09red/mmu:320207%09red/mmu:23797%09red/mmu:12579%09red/mmu:12578%09red/mmu:50883%09red/mmu:21809%09red/mmu:18974%09red/mmu:11512%09red/mmu:18971%09red/mmu:18973%09red/mmu:19698%09red/mmu:20525%09red/mmu:104111%09red/mmu:14362%09red/mmu:18176%09red/mmu:22422%09red/mmu:14367%09red/mmu:13654%09red/mmu:18019%09red/mmu:56150%09red/mmu:10799…
Platelet activation	KEGG PATHWAY	mmu04611	25	123	2	1.75372e-07	1.80094e-06	mmu:11461:Gm25241|mmu:11465:Gm22801|mmu:19878:Rock2|mmu:11465:Gm23419|mmu:19092:Prkg2|mmu:11465:Actg1|mmu:11465:Gm8399|mmu:19094:Mapk11|mmu:29857:Mapk12|mmu:16440:Itpr3|mmu:22323:Vasp|mmu:18759:Prkci|mmu:20779:Src|mmu:11512:Adcy6|mmu:11465:Actg-ps1|mmu:104111:Adcy3|mmu:320207:Pik3r5|mmu:23797:Akt3|mmu:232889:Pla2g4c|mmu:18783:Pla2g4a|mmu:11465:Gm12715|mmu:16440:Itpr3os|mmu:11465:Gm23812|mmu:16398…	http://www.genome.jp/kegg-bin/show_pathway?mmu04611/mmu:19092%09red/mmu:19094%09red/mmu:22323%09red/mmu:232889%09red/mmu:18759%09red/mmu:104111%09red/mmu:320207%09red/mmu:11461%09red/mmu:16398%09red/mmu:19047%09red/mmu:11512%09red/mmu:29857%09red/mmu:18783%09red/mmu:20779%09red/mmu:19878%09red/mmu:23797%09red/mmu:16440%09red/mmu:11465%09red
Progesterone-mediated oocyte maturation	KEGG PATHWAY	mmu04914	21	90	2.3	2.34606e-07	2.31999e-06	mmu:20111:Rps6ka1|mmu:11512:Adcy6|mmu:110651:Rps6ka3|mmu:12235:Bub1|mmu:56150:Mad2l1|mmu:16001:Igf1r|mmu:104111:Adcy3|mmu:12442:Ccnb2|mmu:12531:Cdc25b|mmu:18817:Gm44985|mmu:268697:Ccnb1|mmu:268930:Pkmyt1|mmu:12532:Cdc25c|mmu:12534:Cdk1|mmu:320207:Pik3r5|mmu:20111:Gm12977|mmu:18817:Plk1|mmu:19094:Mapk11|mmu:29857:Mapk12|mmu:23797:Akt3|mmu:12428:Ccna2	http://www.genome.jp/kegg-bin/show_pathway?mmu04914/mmu:12235%09red/mmu:110651%09red/mmu:20111%09red/mmu:56150%09red/mmu:23797%09red/mmu:268930%09red/mmu:16001%09red/mmu:320207%09red/mmu:12428%09red/mmu:12442%09red/mmu:268697%09red/mmu:11512%09red/mmu:12534%09red/mmu:12532%09red/mmu:12531%09red/mmu:104111%09red/mmu:29857%09red/mmu:18817%09red/mmu:19094%09red
Hepatitis B	KEGG PATHWAY	mmu05161	27	146	1.82	3.03111e-07	2.89038e-06	mmu:20779:Src|mmu:231991:9430076C15Rik|mmu:12571:Gm17590|mmu:18538:Pcna-ps2|mmu:11783:Apaf1|mmu:242705:E2f2|mmu:21809:Tgfb3|mmu:14281:Fos|mmu:12448:Ccne2|mmu:12364:Casp12|mmu:12043:Bcl2|mmu:18538:Pcna|mmu:18019:Nfatc2|mmu:12428:Ccna2|mmu:21898:Tlr4|mmu:13555:E2f1|mmu:18750:Prkca|mmu:12447:Ccne1|mmu:18176:Nras|mmu:320207:Pik3r5|mmu:23797:Akt3|mmu:22631:Ywhaz|mmu:13654:Egr2|mmu:11799:Birc5|mmu:1429…	http://www.genome.jp/kegg-bin/show_pathway?mmu05161/mmu:12571%09red/mmu:18176%09red/mmu:12043%09red/mmu:242705%09red/mmu:21809%09red/mmu:11783%09red/mmu:22631%09red/mmu:320207%09red/mmu:23797%09red/mmu:13654%09red/mmu:18019%09red/mmu:21898%09red/mmu:14281%09red/mmu:13555%09red/mmu:12364%09red/mmu:142980%09red/mmu:18750%09red/mmu:231991%09red/mmu:12448%09red/mmu:12447%09red/mmu:12428%09red/mmu:117…
Bacterial invasion of epithelial cells	KEGG PATHWAY	mmu05100	19	78	2.4	4.95813e-07	4.50817e-06	mmu:271849:Shc4|mmu:11465:Gm23812|mmu:20779:Src|mmu:11465:Actg-ps1|mmu:11465:Actg1|mmu:216148:Shc2|mmu:11461:Gm25241|mmu:11465:Gm22801|mmu:11465:Gm8399|mmu:320207:Pik3r5|mmu:13429:Dnm1|mmu:20362:Sept8|mmu:11465:Gm23419|mmu:12550:Cdh1|mmu:12488:Cd2ap|mmu:12390:Cav2|mmu:11465:Gm12715|mmu:24050:Sept3|mmu:12389:Cav1	http://www.genome.jp/kegg-bin/show_pathway?mmu05100/mmu:20362%09red/mmu:12488%09red/mmu:12550%09red/mmu:320207%09red/mmu:216148%09red/mmu:271849%09red/mmu:13429%09red/mmu:11461%09red/mmu:12389%09red/mmu:20779%09red/mmu:24050%09red/mmu:12390%09red/mmu:11465%09red
Endocrine resistance	KEGG PATHWAY	mmu01522	21	95	2.18	5.06536e-07	4.50817e-06	mmu:271849:Shc4|mmu:12580:Cdkn2c|mmu:11512:Adcy6|mmu:12578:Cdkn2a|mmu:216148:Shc2|mmu:13555:E2f1|mmu:104111:Adcy3|mmu:242705:E2f2|mmu:13866:Erbb2|mmu:20779:Src|mmu:14281:Fos|mmu:18176:Nras|mmu:16001:Igf1r|mmu:15200:Hbegf|mmu:320207:Pik3r5|mmu:23797:Akt3|mmu:19094:Mapk11|mmu:29857:Mapk12|mmu:16450:Jag2|mmu:16449:Jag1|mmu:12043:Bcl2	http://www.genome.jp/kegg-bin/show_pathway?mmu01522/mmu:15200%09red/mmu:13866%09red/mmu:320207%09red/mmu:19094%09red/mmu:12043%09red/mmu:104111%09red/mmu:12580%09red/mmu:18176%09red/mmu:12578%09red/mmu:216148%09red/mmu:271849%09red/mmu:13555%09red/mmu:23797%09red/mmu:16449%09red/mmu:14281%09red/mmu:11512%09red/mmu:242705%09red/mmu:20779%09red/mmu:29857%09red/mmu:16450%09red/mmu:16001%09red
Transcriptional misregulation in cancer	KEGG PATHWAY	mmu05202	29	180	1.59	1.38863e-06	1.19601e-05	mmu:12580:Cdkn2c|mmu:229593:Gm42671|mmu:229593:Golph3l|mmu:12444:Ccnd2|mmu:70122:Mllt3|mmu:12393:Runx2|mmu:19016:Pparg|mmu:12475:Cd14|mmu:12394:Runx1|mmu:18647:Cdk14|mmu:18612:Etv4|mmu:12047:Bcl2a1d|mmu:22029:Traf1|mmu:16001:Igf1r|mmu:20732:Spint1|mmu:15078:RP23-162M13.10|mmu:16421:Itgb7|mmu:20474:Six4|mmu:50528:Tmprss2|mmu:56312:Nupr1|mmu:15364:Hmga2|mmu:18792:Plau|mmu:18791:Plat|mmu:18514:Pbx1|…	http://www.genome.jp/kegg-bin/show_pathway?mmu05202/mmu:16421%09red/mmu:15364%09red/mmu:12047%09red/mmu:12044%09red/mmu:18647%09red/mmu:12393%09red/mmu:12394%09red/mmu:53618%09red/mmu:18505%09red/mmu:433759%09red/mmu:12475%09red/mmu:70122%09red/mmu:15078%09red/mmu:50528%09red/mmu:22029%09red/mmu:16001%09red/mmu:14009%09red/mmu:20474%09red/mmu:18612%09red/mmu:229593%09red/mmu:56312%09red/mmu:12580…
Insulin secretion	KEGG PATHWAY	mmu04911	19	86	2.18	1.75407e-06	1.46355e-05	mmu:20907:Stx1a|mmu:20614:Snap25|mmu:16514:Kcnj11|mmu:16440:Itpr3os|mmu:104111:Adcy3|mmu:18750:Prkca|mmu:16532:Kcnu1|mmu:12288:Cacna1c|mmu:20927:Abcc8|mmu:231991:9430076C15Rik|mmu:20525:Slc2a1|mmu:108058:Camk2d|mmu:16534:Kcnn4|mmu:26875:Pclo|mmu:16440:Itpr3|mmu:68667:Trpm4|mmu:26875:Gm26918|mmu:11512:Adcy6|mmu:18609:Pdx1	http://www.genome.jp/kegg-bin/show_pathway?mmu04911/mmu:16514%09red/mmu:231991%09red/mmu:18750%09red/mmu:104111%09red/mmu:20907%09red/mmu:12288%09red/mmu:18609%09red/mmu:20614%09red/mmu:68667%09red/mmu:20927%09red/mmu:26875%09red/mmu:108058%09red/mmu:11512%09red/mmu:16532%09red/mmu:20525%09red/mmu:16440%09red/mmu:16534%09red
Fructose and mannose metabolism	KEGG PATHWAY	mmu00051	12	35	3.38	3.46323e-06	2.80207e-05	mmu:218138:Gmds|mmu:67861:Akr1b10|mmu:15277:Hk2|mmu:15275:Hk1|mmu:56421:Pfkp|mmu:216019:Hkdc1|mmu:14187:Akr1b8|mmu:14120:Fbp2|mmu:353204:Aldoa|mmu:29858:Pmm1|mmu:11997:Akr1b7|mmu:11997:Gm13857	http://www.genome.jp/kegg-bin/show_pathway?mmu00051/mmu:353204%09red/mmu:14187%09red/mmu:14120%09red/mmu:15275%09red/mmu:11997%09red/mmu:56421%09red/mmu:218138%09red/mmu:15277%09red/mmu:29858%09red/mmu:67861%09red/mmu:216019%09red
Adherens junction	KEGG PATHWAY	mmu04520	17	74	2.26	3.85657e-06	3.02854e-05	mmu:13866:Erbb2|mmu:11465:Gm23812|mmu:20779:Src|mmu:11465:Actg-ps1|mmu:170758:Rac3|mmu:109711:Actn1|mmu:11461:Gm25241|mmu:11465:Gm22801|mmu:16001:Igf1r|mmu:11465:Gm8399|mmu:11465:Gm12715|mmu:11465:Gm23419|mmu:12550:Cdh1|mmu:380928:Lmo7|mmu:29875:Gm44649|mmu:29875:Iqgap1|mmu:11465:Actg1	http://www.genome.jp/kegg-bin/show_pathway?mmu04520/mmu:13866%09red/mmu:109711%09red/mmu:11461%09red/mmu:16001%09red/mmu:380928%09red/mmu:12550%09red/mmu:29875%09red/mmu:11465%09red/mmu:20779%09red/mmu:170758%09red
Central carbon metabolism in cancer	KEGG PATHWAY	mmu05230	16	66	2.39	4.08795e-06	3.11852e-05	mmu:13866:Erbb2|mmu:23797:Akt3|mmu:15275:Hk1|mmu:18746:Gm6560|mmu:15277:Hk2|mmu:20539:Slc7a5|mmu:18176:Nras|mmu:20525:Slc2a1|mmu:56421:Pfkp|mmu:216019:Hkdc1|mmu:320207:Pik3r5|mmu:18746:RP23-320D23.6|mmu:18213:Ntrk3|mmu:20514:Slc1a5|mmu:14660:Gls|mmu:18746:Pkm	http://www.genome.jp/kegg-bin/show_pathway?mmu05230/mmu:13866%09red/mmu:14660%09red/mmu:18176%09red/mmu:20525%09red/mmu:18213%09red/mmu:23797%09red/mmu:15275%09red/mmu:320207%09red/mmu:20539%09red/mmu:56421%09red/mmu:15277%09red/mmu:18746%09red/mmu:20514%09red/mmu:216019%09red
Leukocyte transendothelial migration	KEGG PATHWAY	mmu04670	22	121	1.79	4.65037e-06	3.44902e-05	mmu:109711:Actn1|mmu:11465:Gm22801|mmu:19878:Rock2|mmu:11465:Gm23419|mmu:11465:Actg1|mmu:22323:Vasp|mmu:57257:Vav3|mmu:11465:Gm8399|mmu:19094:Mapk11|mmu:29857:Mapk12|mmu:21838:Thy1|mmu:22329:Vcam1|mmu:11461:Gm25241|mmu:11465:Actg-ps1|mmu:18750:Prkca|mmu:320207:Pik3r5|mmu:11465:Gm12715|mmu:98932:Myl9|mmu:11465:Gm23812|mmu:22350:Ezr|mmu:13057:Cyba|mmu:56492:Cldn18	http://www.genome.jp/kegg-bin/show_pathway?mmu04670/mmu:22350%09red/mmu:18750%09red/mmu:109711%09red/mmu:19094%09red/mmu:22323%09red/mmu:57257%09red/mmu:320207%09red/mmu:22329%09red/mmu:11461%09red/mmu:98932%09red/mmu:13057%09red/mmu:11465%09red/mmu:21838%09red/mmu:29857%09red/mmu:19878%09red/mmu:56492%09red
Adrenergic signaling in cardiomyocytes	KEGG PATHWAY	mmu04261	25	152	1.62	5.23023e-06	3.77425e-05	mmu:108058:Camk2d|mmu:12288:Cacna1c|mmu:231991:9430076C15Rik|mmu:12297:Cacnb3|mmu:12296:Cacnb2|mmu:326618:Tpm4|mmu:326618:Tpm3|mmu:22004:Tpm2|mmu:19094:Mapk11|mmu:29857:Mapk12|mmu:12293:Cacna2d1|mmu:12043:Bcl2|mmu:11512:Adcy6|mmu:326618:Tpm3-rs7|mmu:12313:Calm3|mmu:104111:Adcy3|mmu:18750:Prkca|mmu:320207:Pik3r5|mmu:23797:Akt3|mmu:20272:Scn7a|mmu:326618:Gm7809|mmu:16535:Kcnq1|mmu:19047:Gm14122|mmu…	http://www.genome.jp/kegg-bin/show_pathway?mmu04261/mmu:12313%09red/mmu:12297%09red/mmu:12296%09red/mmu:231991%09red/mmu:12293%09red/mmu:18750%09red/mmu:12043%09red/mmu:104111%09red/mmu:67972%09red/mmu:320207%09red/mmu:12288%09red/mmu:20272%09red/mmu:19047%09red/mmu:11512%09red/mmu:108058%09red/mmu:326618%09red/mmu:22004%09red/mmu:23797%09red/mmu:29857%09red/mmu:16535%09red/mmu:19094%09red
Amphetamine addiction	KEGG PATHWAY	mmu05031	16	68	2.32	5.67213e-06	3.98542e-05	mmu:20907:Stx1a|mmu:14810:Grin1os|mmu:19049:1700003D09Rik|mmu:12313:Calm3|mmu:14281:Fos|mmu:18750:Prkca|mmu:14282:Fosb|mmu:12288:Cacna1c|mmu:231991:9430076C15Rik|mmu:11838:Arc|mmu:19049:Ppp1r1b|mmu:14814:Grin2d|mmu:19047:Gm14122|mmu:14810:Grin1|mmu:108058:Camk2d|mmu:433759:Gm10093	http://www.genome.jp/kegg-bin/show_pathway?mmu05031/mmu:12313%09red/mmu:18750%09red/mmu:231991%09red/mmu:11838%09red/mmu:14814%09red/mmu:20907%09red/mmu:12288%09red/mmu:14810%09red/mmu:14282%09red/mmu:19047%09red/mmu:14281%09red/mmu:108058%09red/mmu:433759%09red/mmu:19049%09red
ErbB signaling pathway	KEGG PATHWAY	mmu04012	18	87	2.04	7.19351e-06	4.8894e-05	mmu:271849:Shc4|mmu:11839:Areg|mmu:216148:Shc2|mmu:17974:Nck2|mmu:20779:Src|mmu:18750:Prkca|mmu:13866:Erbb2|mmu:108058:Camk2d|mmu:18176:Nras|mmu:15200:Hbegf|mmu:320207:Pik3r5|mmu:23797:Akt3|mmu:13874:Ereg|mmu:12223:Btc|mmu:211323:Nrg1|mmu:214230:Pak6|mmu:11352:Abl2|mmu:18479:Pak1	http://www.genome.jp/kegg-bin/show_pathway?mmu04012/mmu:12223%09red/mmu:13874%09red/mmu:320207%09red/mmu:11352%09red/mmu:11839%09red/mmu:18750%09red/mmu:23797%09red/mmu:20779%09red/mmu:18176%09red/mmu:216148%09red/mmu:271849%09red/mmu:13866%09red/mmu:17974%09red/mmu:108058%09red/mmu:214230%09red/mmu:18479%09red/mmu:211323%09red/mmu:15200%09red
cAMP signaling pathway	KEGG PATHWAY	mmu04024	29	198	1.44	7.32495e-06	4.8894e-05	mmu:19049:1700003D09Rik|mmu:170758:Rac3|mmu:14281:Fos|mmu:108058:Camk2d|mmu:12288:Cacna1c|mmu:231991:9430076C15Rik|mmu:19878:Rock2|mmu:14810:Grin1|mmu:14810:Grin1os|mmu:19049:Ppp1r1b|mmu:57257:Vav3|mmu:15166:Hcn2|mmu:14814:Grin2d|mmu:11512:Adcy6|mmu:12313:Calm3|mmu:104111:Adcy3|mmu:320207:Pik3r5|mmu:23797:Akt3|mmu:15551:D430036J16Rik|mmu:239273:Abcc4|mmu:54393:Gabbr1|mmu:238871:Pde4d|mmu:12638:Cf…	http://www.genome.jp/kegg-bin/show_pathway?mmu04024/mmu:12313%09red/mmu:23797%09red/mmu:14814%09red/mmu:14810%09red/mmu:12064%09red/mmu:11512%09red/mmu:170758%09red/mmu:12638%09red/mmu:104111%09red/mmu:57257%09red/mmu:320207%09red/mmu:239273%09red/mmu:19878%09red/mmu:14281%09red/mmu:238871%09red/mmu:108058%09red/mmu:18479%09red/mmu:54393%09red/mmu:231991%09red/mmu:67972%09red/mmu:15166%09red/mmu:…
Glioma	KEGG PATHWAY	mmu05214	15	65	2.27	1.34572e-05	8.76362e-05	mmu:271849:Shc4|mmu:18591:Pdgfb|mmu:12578:Cdkn2a|mmu:12313:Calm3|mmu:13555:E2f1|mmu:18750:Prkca|mmu:18176:Nras|mmu:16001:Igf1r|mmu:216148:Shc2|mmu:108058:Camk2d|mmu:320207:Pik3r5|mmu:23797:Akt3|mmu:12571:Cdk6|mmu:12571:Gm17590|mmu:242705:E2f2	http://www.genome.jp/kegg-bin/show_pathway?mmu05214/mmu:12313%09red/mmu:18750%09red/mmu:12571%09red/mmu:320207%09red/mmu:23797%09red/mmu:16001%09red/mmu:18176%09red/mmu:12578%09red/mmu:216148%09red/mmu:271849%09red/mmu:13555%09red/mmu:18591%09red/mmu:108058%09red/mmu:242705%09red
Cholinergic synapse	KEGG PATHWAY	mmu04725	20	113	1.74	1.74743e-05	0.000111087	mmu:11512:Adcy6|mmu:16440:Itpr3os|mmu:104111:Adcy3|mmu:14697:Gnb5|mmu:12286:Cacna1a|mmu:108058:Camk2d|mmu:12288:Cacna1c|mmu:16536:Kcnq2|mmu:231991:9430076C15Rik|mmu:16535:Kcnq1|mmu:18750:Prkca|mmu:320207:Pik3r5|mmu:23797:Akt3|mmu:14281:Fos|mmu:14696:Gnb4|mmu:11423:Ache|mmu:64337:Gng13|mmu:18176:Nras|mmu:16440:Itpr3|mmu:12043:Bcl2	http://www.genome.jp/kegg-bin/show_pathway?mmu04725/mmu:18750%09red/mmu:12286%09red/mmu:231991%09red/mmu:12043%09red/mmu:104111%09red/mmu:14696%09red/mmu:14697%09red/mmu:12288%09red/mmu:14281%09red/mmu:11423%09red/mmu:23797%09red/mmu:11512%09red/mmu:18176%09red/mmu:64337%09red/mmu:320207%09red/mmu:16440%09red/mmu:16536%09red/mmu:16535%09red/mmu:108058%09red
Mismatch repair	KEGG PATHWAY	mmu03430	9	22	4.03	1.879e-05	0.000116673	mmu:18538:Pcna|mmu:18538:Pcna-ps2|mmu:106344:Rfc4|mmu:17685:Msh2|mmu:26909:Exo1|mmu:18971:Pold1|mmu:16881:Lig1|mmu:18861:Gm42421|mmu:18861:Pms2	http://www.genome.jp/kegg-bin/show_pathway?mmu03430/mmu:26909%09red/mmu:18861%09red/mmu:18971%09red/mmu:16881%09red/mmu:106344%09red/mmu:18538%09red/mmu:17685%09red
VEGF signaling pathway	KEGG PATHWAY	mmu04370	14	60	2.3	2.32722e-05	0.00014122	mmu:19225:Ptgs2|mmu:20698:Sphk1|mmu:170758:Rac3|mmu:216148:Shc2|mmu:20779:Src|mmu:18750:Prkca|mmu:18176:Nras|mmu:18019:Nfatc2|mmu:320207:Pik3r5|mmu:23797:Akt3|mmu:19094:Mapk11|mmu:29857:Mapk12|mmu:232889:Pla2g4c|mmu:18783:Pla2g4a	http://www.genome.jp/kegg-bin/show_pathway?mmu04370/mmu:18750%09red/mmu:18176%09red/mmu:19094%09red/mmu:232889%09red/mmu:23797%09red/mmu:18019%09red/mmu:320207%09red/mmu:216148%09red/mmu:29857%09red/mmu:18783%09red/mmu:19225%09red/mmu:20779%09red/mmu:20698%09red/mmu:170758%09red
Influenza A	KEGG PATHWAY	mmu05164	25	172	1.43	3.39111e-05	0.000201206	mmu:12362:Casp1|mmu:11465:Gm22801|mmu:21933:Tnfrsf10b|mmu:11465:Gm23419|mmu:24014:Rnasel|mmu:11465:Actg1|mmu:50528:Tmprss2|mmu:214523:Tmprss4|mmu:11465:Gm8399|mmu:246727:Oas3|mmu:246728:Oas2|mmu:19094:Mapk11|mmu:29857:Mapk12|mmu:26399:Map2k6|mmu:11461:Gm25241|mmu:11465:Actg-ps1|mmu:18750:Prkca|mmu:320207:Pik3r5|mmu:23797:Akt3|mmu:15979:Ifngr1|mmu:15980:Ifngr2|mmu:11465:Gm12715|mmu:11465:Gm23812|m…	http://www.genome.jp/kegg-bin/show_pathway?mmu05164/mmu:18750%09red/mmu:50528%09red/mmu:19094%09red/mmu:15980%09red/mmu:23797%09red/mmu:26399%09red/mmu:21898%09red/mmu:320207%09red/mmu:12362%09red/mmu:11461%09red/mmu:24014%09red/mmu:11465%09red/mmu:246727%09red/mmu:246728%09red/mmu:142980%09red/mmu:21933%09red/mmu:29857%09red/mmu:214523%09red/mmu:15979%09red
Tight junction	KEGG PATHWAY	mmu04530	22	141	1.54	3.82662e-05	0.00022211	mmu:109711:Actn1|mmu:16897:Llgl1|mmu:11465:Gm22801|mmu:11465:Gm23419|mmu:71960:Myh14|mmu:13821:Epb41l1|mmu:13822:Epb41l2|mmu:11465:Actg1|mmu:56492:Cldn18|mmu:58220:Pard6b|mmu:11465:Gm8399|mmu:11461:Gm25241|mmu:56449:Ybx3|mmu:18759:Prkci|mmu:20779:Src|mmu:11465:Actg-ps1|mmu:18750:Prkca|mmu:18176:Nras|mmu:23797:Akt3|mmu:11465:Gm12715|mmu:98932:Myl9|mmu:11465:Gm23812	http://www.genome.jp/kegg-bin/show_pathway?mmu04530/mmu:18750%09red/mmu:18759%09red/mmu:18176%09red/mmu:109711%09red/mmu:11461%09red/mmu:13822%09red/mmu:71960%09red/mmu:13821%09red/mmu:56492%09red/mmu:58220%09red/mmu:98932%09red/mmu:11465%09red/mmu:20779%09red/mmu:23797%09red/mmu:16897%09red/mmu:56449%09red
Galactose metabolism	KEGG PATHWAY	mmu00052	10	32	3.08	4.35216e-05	0.0002425	mmu:67861:Akr1b10|mmu:69983:Mgam2-ps|mmu:15277:Hk2|mmu:15275:Hk1|mmu:56421:Pfkp|mmu:216019:Hkdc1|mmu:14187:Akr1b8|mmu:53418:B4galt2|mmu:11997:Akr1b7|mmu:11997:Gm13857	http://www.genome.jp/kegg-bin/show_pathway?mmu00052/mmu:14187%09red/mmu:56421%09red/mmu:11997%09red/mmu:15275%09red/mmu:15277%09red/mmu:53418%09red/mmu:69983%09red/mmu:67861%09red/mmu:216019%09red
Chronic myeloid leukemia	KEGG PATHWAY	mmu05220	15	73	2.02	4.35955e-05	0.0002425	mmu:271849:Shc4|mmu:23797:Akt3|mmu:21809:Tgfb3|mmu:216148:Shc2|mmu:13555:E2f1|mmu:14013:Mecom|mmu:18176:Nras|mmu:320207:Pik3r5|mmu:12394:Runx1|mmu:12571:Cdk6|mmu:12571:Gm17590|mmu:433759:Gm10093|mmu:12578:Cdkn2a|mmu:13017:Ctbp2|mmu:242705:E2f2	http://www.genome.jp/kegg-bin/show_pathway?mmu05220/mmu:13017%09red/mmu:12571%09red/mmu:320207%09red/mmu:14013%09red/mmu:23797%09red/mmu:433759%09red/mmu:18176%09red/mmu:12578%09red/mmu:216148%09red/mmu:271849%09red/mmu:13555%09red/mmu:21809%09red/mmu:242705%09red/mmu:12394%09red
Pancreatic secretion	KEGG PATHWAY	mmu04972	18	103	1.72	5.22152e-05	0.00028452	mmu:11512:Adcy6|mmu:16440:Itpr3os|mmu:104111:Adcy3|mmu:12349:Car2|mmu:19340:Rab3d|mmu:80718:Rab27b|mmu:16535:Kcnq1|mmu:229927:Clca3b|mmu:18750:Prkca|mmu:22063:Trpc1|mmu:26970:Pla2g2e|mmu:99709:Clca4b|mmu:20496:Slc12a2|mmu:67972:Atp2b1|mmu:16440:Itpr3|mmu:23844:Clca1|mmu:12638:Cftr|mmu:237625:Pla2g3	http://www.genome.jp/kegg-bin/show_pathway?mmu04972/mmu:12349%09red/mmu:22063%09red/mmu:18750%09red/mmu:12638%09red/mmu:104111%09red/mmu:67972%09red/mmu:19340%09red/mmu:229927%09red/mmu:237625%09red/mmu:26970%09red/mmu:11512%09red/mmu:20496%09red/mmu:99709%09red/mmu:16440%09red/mmu:80718%09red/mmu:16535%09red/mmu:23844%09red
Long-term potentiation	KEGG PATHWAY	mmu04720	14	66	2.09	5.75546e-05	0.000307342	mmu:20111:Rps6ka1|mmu:14810:Grin1os|mmu:110651:Rps6ka3|mmu:12313:Calm3|mmu:18750:Prkca|mmu:12288:Cacna1c|mmu:18176:Nras|mmu:108058:Camk2d|mmu:20111:Gm12977|mmu:14814:Grin2d|mmu:19047:Gm14122|mmu:16440:Itpr3|mmu:14810:Grin1|mmu:16440:Itpr3os	http://www.genome.jp/kegg-bin/show_pathway?mmu04720/mmu:12313%09red/mmu:18750%09red/mmu:110651%09red/mmu:20111%09red/mmu:14814%09red/mmu:18176%09red/mmu:12288%09red/mmu:14810%09red/mmu:19047%09red/mmu:108058%09red/mmu:16440%09red
FoxO signaling pathway	KEGG PATHWAY	mmu04068	21	135	1.53	5.90588e-05	0.00030919	mmu:74551:Pck2|mmu:12442:Ccnb2|mmu:12579:Cdkn2b|mmu:21809:Tgfb3|mmu:108097:Prkab2|mmu:29857:Mapk12|mmu:268697:Ccnb1|mmu:18817:Plk1|mmu:15228:Foxg1|mmu:12444:Ccnd2|mmu:18176:Nras|mmu:20873:Plk4|mmu:105787:Prkaa1|mmu:16001:Igf1r|mmu:320207:Pik3r5|mmu:15228:Gm43517|mmu:19094:Mapk11|mmu:66822:Fbxo25|mmu:23797:Akt3|mmu:18817:Gm44985|mmu:73251:Setd7	http://www.genome.jp/kegg-bin/show_pathway?mmu04068/mmu:21809%09red/mmu:320207%09red/mmu:18817%09red/mmu:19094%09red/mmu:23797%09red/mmu:268697%09red/mmu:73251%09red/mmu:18176%09red/mmu:16001%09red/mmu:12442%09red/mmu:15228%09red/mmu:105787%09red/mmu:20873%09red/mmu:66822%09red/mmu:74551%09red/mmu:29857%09red/mmu:12579%09red/mmu:108097%09red/mmu:12444%09red
Phagosome	KEGG PATHWAY	mmu04145	26	192	1.33	6.92179e-05	0.000350812	mmu:22143:Gm5620|mmu:11465:Gm22801|mmu:12475:Cd14|mmu:11465:Gm23419|mmu:73710:Tubb2b|mmu:226421:Rab7b|mmu:17534:Mrc2|mmu:11465:Actg1|mmu:16410:Itgav|mmu:11465:Gm8399|mmu:20390:Sftpd|mmu:11461:Gm25241|mmu:22319:Vamp3|mmu:11465:Actg-ps1|mmu:21826:Thbs2|mmu:21827:Thbs3|mmu:21825:Thbs1|mmu:21825:Gm29233|mmu:11465:Gm12715|mmu:11465:Gm23812|mmu:67951:Tubb6|mmu:16398:Itga2|mmu:22154:Tubb5|mmu:13057:Cyba…	http://www.genome.jp/kegg-bin/show_pathway?mmu04145/mmu:67951%09red/mmu:16410%09red/mmu:22154%09red/mmu:22143%09red/mmu:16398%09red/mmu:226421%09red/mmu:21898%09red/mmu:12475%09red/mmu:11461%09red/mmu:17534%09red/mmu:11465%09red/mmu:76252%09red/mmu:21827%09red/mmu:21826%09red/mmu:21825%09red/mmu:13057%09red/mmu:20390%09red/mmu:73710%09red/mmu:22319%09red
Type II diabetes mellitus	KEGG PATHWAY	mmu04930	12	50	2.36	6.96368e-05	0.000350812	mmu:16514:Kcnj11|mmu:12288:Cacna1c|mmu:18746:Gm6560|mmu:15277:Hk2|mmu:12286:Cacna1a|mmu:15275:Hk1|mmu:216019:Hkdc1|mmu:320207:Pik3r5|mmu:18746:RP23-320D23.6|mmu:20927:Abcc8|mmu:18609:Pdx1|mmu:18746:Pkm	http://www.genome.jp/kegg-bin/show_pathway?mmu04930/mmu:16514%09red/mmu:12286%09red/mmu:18746%09red/mmu:320207%09red/mmu:15275%09red/mmu:12288%09red/mmu:15277%09red/mmu:20927%09red/mmu:18609%09red/mmu:216019%09red
Thyroid hormone signaling pathway	KEGG PATHWAY	mmu04919	19	117	1.6	7.86182e-05	0.000388724	mmu:11465:Gm23812|mmu:20779:Src|mmu:11465:Actg-ps1|mmu:11465:Actg1|mmu:11461:Gm25241|mmu:18750:Prkca|mmu:11465:Gm22801|mmu:18176:Nras|mmu:16410:Itgav|mmu:11465:Gm8399|mmu:320207:Pik3r5|mmu:23797:Akt3|mmu:20525:Slc2a1|mmu:11465:Gm23419|mmu:107585:Dio3|mmu:433759:Gm10093|mmu:56421:Pfkp|mmu:11465:Gm12715|mmu:72469:Plcd3	http://www.genome.jp/kegg-bin/show_pathway?mmu04919/mmu:16410%09red/mmu:18750%09red/mmu:320207%09red/mmu:20525%09red/mmu:23797%09red/mmu:433759%09red/mmu:18176%09red/mmu:56421%09red/mmu:72469%09red/mmu:11461%09red/mmu:11465%09red/mmu:107585%09red/mmu:20779%09red
Fanconi anemia pathway	KEGG PATHWAY	mmu03460	12	51	2.32	8.19983e-05	0.000398065	mmu:12189:Brca1|mmu:18861:Gm42421|mmu:208836:Fanci|mmu:233826:Palb2|mmu:69928:Apitd1|mmu:237211:Fancb|mmu:211651:Fancd2|mmu:272158:Poln|mmu:237911:Brip1|mmu:18861:Pms2|mmu:114714:Rad51c|mmu:223970:Rmi2	http://www.genome.jp/kegg-bin/show_pathway?mmu03460/mmu:233826%09red/mmu:223970%09red/mmu:18861%09red/mmu:208836%09red/mmu:237911%09red/mmu:237211%09red/mmu:12189%09red/mmu:272158%09red/mmu:114714%09red/mmu:211651%09red/mmu:69928%09red
GnRH signaling pathway	KEGG PATHWAY	mmu04912	16	88	1.79	8.87442e-05	0.00042312	mmu:20779:Src|mmu:11512:Adcy6|mmu:12313:Calm3|mmu:104111:Adcy3|mmu:18750:Prkca|mmu:108058:Camk2d|mmu:12288:Cacna1c|mmu:18176:Nras|mmu:15200:Hbegf|mmu:16440:Itpr3os|mmu:26399:Map2k6|mmu:29857:Mapk12|mmu:232889:Pla2g4c|mmu:16440:Itpr3|mmu:18783:Pla2g4a|mmu:19094:Mapk11	http://www.genome.jp/kegg-bin/show_pathway?mmu04912/mmu:12313%09red/mmu:18750%09red/mmu:19094%09red/mmu:232889%09red/mmu:26399%09red/mmu:18176%09red/mmu:12288%09red/mmu:11512%09red/mmu:29857%09red/mmu:18783%09red/mmu:104111%09red/mmu:20779%09red/mmu:16440%09red/mmu:15200%09red/mmu:108058%09red
Amoebiasis	KEGG PATHWAY	mmu05146	18	111	1.6	0.000121798	0.00057053	mmu:226421:Rab7b|mmu:109711:Actn1|mmu:21809:Tgfb3|mmu:21898:Tlr4|mmu:18750:Prkca|mmu:320207:Pik3r5|mmu:20708:Serpinb6b|mmu:20719:Serpinb6a|mmu:16782:Lamc2|mmu:12830:Col4a5|mmu:226519:Lamc1|mmu:12827:Col4a2|mmu:12826:Col4a1|mmu:66222:Serpinb1a|mmu:12475:Cd14|mmu:16780:Lamb3|mmu:16779:Lamb2|mmu:16776:Lama5	http://www.genome.jp/kegg-bin/show_pathway?mmu05146/mmu:226519%09red/mmu:18750%09red/mmu:109711%09red/mmu:16776%09red/mmu:16779%09red/mmu:21898%09red/mmu:320207%09red/mmu:16780%09red/mmu:66222%09red/mmu:16782%09red/mmu:12475%09red/mmu:21809%09red/mmu:226421%09red/mmu:12830%09red/mmu:12827%09red/mmu:12826%09red/mmu:20708%09red/mmu:20719%09red
Purine metabolism	KEGG PATHWAY	mmu00230	24	179	1.32	0.00014777	0.000680252	mmu:18746:Gm6560|mmu:11636:Ak1|mmu:229949:Ak5|mmu:18583:Pde7a|mmu:18971:Pold1|mmu:19075:Prim1|mmu:242202:Pde5a|mmu:11512:Adcy6|mmu:14917:Gucy2c|mmu:110639:Prps2|mmu:104111:Adcy3|mmu:68106:Nt5c3b|mmu:225600:Pde6a|mmu:18974:Pole2|mmu:20133:Rrm1|mmu:238871:Pde4d|mmu:18968:Pola1|mmu:18746:RP23-320D23.6|mmu:18102:A830082K12Rik|mmu:18973:Gm15792|mmu:14544:Gda|mmu:18973:Pole|mmu:20135:Rrm2|mmu:18746:Pkm	http://www.genome.jp/kegg-bin/show_pathway?mmu00230/mmu:225600%09red/mmu:14544%09red/mmu:18971%09red/mmu:20135%09red/mmu:14917%09red/mmu:229949%09red/mmu:68106%09red/mmu:18102%09red/mmu:11636%09red/mmu:20133%09red/mmu:19075%09red/mmu:242202%09red/mmu:238871%09red/mmu:18974%09red/mmu:11512%09red/mmu:110639%09red/mmu:104111%09red/mmu:18973%09red/mmu:18583%09red/mmu:18746%09red/mmu:18968%09red
Wnt signaling pathway	KEGG PATHWAY	mmu04310	21	146	1.42	0.00015822	0.000716013	mmu:53627:Porcn|mmu:57265:Fzd2|mmu:14367:Gm38058|mmu:170758:Rac3|mmu:229658:Vangl1|mmu:14362:Fzd1|mmu:18750:Prkca|mmu:12444:Ccnd2|mmu:18019:Nfatc2|mmu:19878:Rock2|mmu:14367:Fzd5|mmu:108058:Camk2d|mmu:72293:Nkd2|mmu:14283:Fosl1|mmu:319478:Cxxc4|mmu:23805:Apc2|mmu:17393:Mmp7|mmu:93840:Vangl2|mmu:319478:Gm26691|mmu:13017:Ctbp2|mmu:22422:Wnt7b	http://www.genome.jp/kegg-bin/show_pathway?mmu04310/mmu:13017%09red/mmu:57265%09red/mmu:18750%09red/mmu:93840%09red/mmu:53627%09red/mmu:18019%09red/mmu:14283%09red/mmu:23805%09red/mmu:17393%09red/mmu:22422%09red/mmu:108058%09red/mmu:14367%09red/mmu:170758%09red/mmu:319478%09red/mmu:19878%09red/mmu:229658%09red/mmu:72293%09red/mmu:14362%09red/mmu:12444%09red
Gap junction	KEGG PATHWAY	mmu04540	15	86	1.72	0.000217532	0.000968019	mmu:20779:Src|mmu:18591:Pdgfb|mmu:22143:Gm5620|mmu:104111:Adcy3|mmu:67951:Tubb6|mmu:22154:Tubb5|mmu:18176:Nras|mmu:11512:Adcy6|mmu:12534:Cdk1|mmu:18750:Prkca|mmu:16440:Itpr3os|mmu:19092:Prkg2|mmu:16440:Itpr3|mmu:14745:Lpar1|mmu:73710:Tubb2b	http://www.genome.jp/kegg-bin/show_pathway?mmu04540/mmu:67951%09red/mmu:18750%09red/mmu:22154%09red/mmu:19092%09red/mmu:22143%09red/mmu:104111%09red/mmu:14745%09red/mmu:18176%09red/mmu:11512%09red/mmu:18591%09red/mmu:12534%09red/mmu:20779%09red/mmu:16440%09red/mmu:73710%09red
Viral carcinogenesis	KEGG PATHWAY	mmu05203	29	245	1.17	0.000229089	0.00100273	mmu:12579:Cdkn2b|mmu:109711:Actn1|mmu:12578:Cdkn2a|mmu:18746:Gm6560|mmu:12444:Ccnd2|mmu:231991:9430076C15Rik|mmu:12571:Gm17590|mmu:58801:Pmaip1|mmu:20259:Scin|mmu:22029:Traf1|mmu:12649:Chek1|mmu:20779:Src|mmu:12428:Ccna2|mmu:19650:Rbl1|mmu:12448:Ccne2|mmu:12447:Ccne1|mmu:18176:Nras|mmu:320207:Pik3r5|mmu:433759:Gm10093|mmu:227753:Gsn|mmu:22631:Ywhaz|mmu:18746:RP23-320D23.6|mmu:13654:Egr2|mmu:23894…	http://www.genome.jp/kegg-bin/show_pathway?mmu05203/mmu:12571%09red/mmu:320207%09red/mmu:12649%09red/mmu:12579%09red/mmu:12578%09red/mmu:12534%09red/mmu:227753%09red/mmu:18746%09red/mmu:22631%09red/mmu:18176%09red/mmu:13654%09red/mmu:19650%09red/mmu:22029%09red/mmu:107995%09red/mmu:58801%09red/mmu:109711%09red/mmu:231991%09red/mmu:12448%09red/mmu:12447%09red/mmu:12444%09red/mmu:23894%09red/mmu:12…
Bladder cancer	KEGG PATHWAY	mmu05219	10	41	2.4	0.000247081	0.00106404	mmu:13866:Erbb2|mmu:20779:Src|mmu:12578:Cdkn2a|mmu:242705:E2f2|mmu:13555:E2f1|mmu:18176:Nras|mmu:21825:Thbs1|mmu:15200:Hbegf|mmu:21825:Gm29233|mmu:12550:Cdh1	http://www.genome.jp/kegg-bin/show_pathway?mmu05219/mmu:13866%09red/mmu:18176%09red/mmu:12578%09red/mmu:12550%09red/mmu:13555%09red/mmu:242705%09red/mmu:20779%09red/mmu:21825%09red/mmu:15200%09red
Circadian entrainment	KEGG PATHWAY	mmu04713	16	98	1.61	0.000265143	0.00112351	mmu:14810:Grin1os|mmu:12313:Calm3|mmu:104111:Adcy3|mmu:14697:Gnb5|mmu:14696:Gnb4|mmu:108058:Camk2d|mmu:12288:Cacna1c|mmu:11512:Adcy6|mmu:64337:Gng13|mmu:18750:Prkca|mmu:14814:Grin2d|mmu:19092:Prkg2|mmu:16440:Itpr3|mmu:14810:Grin1|mmu:14281:Fos|mmu:16440:Itpr3os	http://www.genome.jp/kegg-bin/show_pathway?mmu04713/mmu:12313%09red/mmu:18750%09red/mmu:19092%09red/mmu:104111%09red/mmu:14814%09red/mmu:14697%09red/mmu:12288%09red/mmu:14810%09red/mmu:11512%09red/mmu:14281%09red/mmu:64337%09red/mmu:16440%09red/mmu:14696%09red/mmu:108058%09red
Platinum drug resistance	KEGG PATHWAY	mmu01524	14	78	1.77	0.000269305	0.00112351	mmu:12189:Brca1|mmu:13866:Erbb2|mmu:12578:Cdkn2a|mmu:58801:Pmaip1|mmu:14860:Gsta4|mmu:11799:Birc5|mmu:14857:Gsta1|mmu:66447:Mgst3|mmu:320207:Pik3r5|mmu:23797:Akt3|mmu:21973:Top2a|mmu:17685:Msh2|mmu:11783:Apaf1|mmu:12043:Bcl2	http://www.genome.jp/kegg-bin/show_pathway?mmu01524/mmu:13866%09red/mmu:320207%09red/mmu:11783%09red/mmu:12043%09red/mmu:12189%09red/mmu:58801%09red/mmu:11799%09red/mmu:23797%09red/mmu:14857%09red/mmu:21973%09red/mmu:14860%09red/mmu:12578%09red/mmu:17685%09red/mmu:66447%09red
Insulin signaling pathway	KEGG PATHWAY	mmu04910	20	142	1.39	0.000286867	0.00117836	mmu:271849:Shc4|mmu:74551:Pck2|mmu:23797:Akt3|mmu:19085:Prkar1b|mmu:108097:Prkab2|mmu:12313:Calm3|mmu:216148:Shc2|mmu:15277:Hk2|mmu:15275:Hk1|mmu:18176:Nras|mmu:320207:Pik3r5|mmu:105787:Prkaa1|mmu:14936:Gys1|mmu:216019:Hkdc1|mmu:110078:Pygb|mmu:19088:Prkar2b|mmu:14120:Fbp2|mmu:19047:Gm14122|mmu:106628:Trip10|mmu:18759:Prkci	http://www.genome.jp/kegg-bin/show_pathway?mmu04910/mmu:12313%09red/mmu:18759%09red/mmu:14936%09red/mmu:110078%09red/mmu:14120%09red/mmu:19085%09red/mmu:106628%09red/mmu:19088%09red/mmu:18176%09red/mmu:15275%09red/mmu:216148%09red/mmu:271849%09red/mmu:105787%09red/mmu:19047%09red/mmu:15277%09red/mmu:216019%09red/mmu:74551%09red/mmu:320207%09red/mmu:23797%09red/mmu:108097%09red
HIF-1 signaling pathway	KEGG PATHWAY	mmu04066	17	110	1.52	0.000307548	0.00124417	mmu:112407:Egln3|mmu:13866:Erbb2|mmu:16001:Igf1r|mmu:21898:Tlr4|mmu:15277:Hk2|mmu:108058:Camk2d|mmu:15275:Hk1|mmu:20525:Slc2a1|mmu:18750:Prkca|mmu:320207:Pik3r5|mmu:23797:Akt3|mmu:15979:Ifngr1|mmu:15980:Ifngr2|mmu:216019:Hkdc1|mmu:11600:Angpt1|mmu:18787:Serpine1|mmu:12043:Bcl2	http://www.genome.jp/kegg-bin/show_pathway?mmu04066/mmu:13866%09red/mmu:18750%09red/mmu:112407%09red/mmu:11600%09red/mmu:15980%09red/mmu:12043%09red/mmu:21898%09red/mmu:320207%09red/mmu:15275%09red/mmu:15277%09red/mmu:18787%09red/mmu:108058%09red/mmu:20525%09red/mmu:23797%09red/mmu:16001%09red/mmu:216019%09red/mmu:15979%09red
Amyotrophic lateral sclerosis (ALS)	KEGG PATHWAY	mmu05014	11	52	2.08	0.00035727	0.00139107	mmu:14810:Grin1os|mmu:29857:Mapk12|mmu:12362:Casp1|mmu:18039:Nefl|mmu:12364:Casp12|mmu:19094:Mapk11|mmu:14814:Grin2d|mmu:14810:Grin1|mmu:12043:Bcl2|mmu:11783:Apaf1|mmu:26399:Map2k6	http://www.genome.jp/kegg-bin/show_pathway?mmu05014/mmu:18039%09red/mmu:19094%09red/mmu:11783%09red/mmu:12043%09red/mmu:26399%09red/mmu:14814%09red/mmu:14810%09red/mmu:12362%09red/mmu:12364%09red/mmu:29857%09red
Choline metabolism in cancer	KEGG PATHWAY	mmu05231	16	101	1.56	0.000357775	0.00139107	mmu:18591:Pdgfb|mmu:213603:Slc44a3|mmu:70129:Slc44a4|mmu:170758:Rac3|mmu:14281:Fos|mmu:18750:Prkca|mmu:18719:Pip5k1b|mmu:56517:Slc22a21|mmu:18176:Nras|mmu:30805:Slc22a4|mmu:320207:Pik3r5|mmu:23797:Akt3|mmu:232889:Pla2g4c|mmu:18783:Pla2g4a|mmu:213603:A530020G20Rik|mmu:19730:Ralgds	http://www.genome.jp/kegg-bin/show_pathway?mmu05231/mmu:18750%09red/mmu:320207%09red/mmu:18783%09red/mmu:30805%09red/mmu:232889%09red/mmu:23797%09red/mmu:18176%09red/mmu:19730%09red/mmu:14281%09red/mmu:18591%09red/mmu:18719%09red/mmu:170758%09red/mmu:213603%09red/mmu:56517%09red/mmu:70129%09red
Base excision repair	KEGG PATHWAY	mmu03410	9	35	2.53	0.00035949	0.00139107	mmu:18538:Pcna|mmu:18538:Pcna-ps2|mmu:18973:Gm15792|mmu:70603:Mutyh|mmu:18971:Pold1|mmu:18973:Pole|mmu:18974:Pole2|mmu:234258:Neil3|mmu:16881:Lig1	http://www.genome.jp/kegg-bin/show_pathway?mmu03410/mmu:234258%09red/mmu:18538%09red/mmu:18974%09red/mmu:18971%09red/mmu:18973%09red/mmu:16881%09red/mmu:70603%09red
Phospholipase D signaling pathway	KEGG PATHWAY	mmu04072	20	146	1.35	0.00039596	0.0015103	mmu:271849:Shc4|mmu:11512:Adcy6|mmu:18591:Pdgfb|mmu:23797:Akt3|mmu:19730:Ralgds|mmu:216148:Shc2|mmu:104111:Adcy3|mmu:18750:Prkca|mmu:18719:Pip5k1b|mmu:18176:Nras|mmu:20698:Sphk1|mmu:53978:Lpar2|mmu:320207:Pik3r5|mmu:68262:Agpat4|mmu:13429:Dnm1|mmu:17311:Kitl|mmu:55979:Agpat1|mmu:232889:Pla2g4c|mmu:18783:Pla2g4a|mmu:14745:Lpar1	http://www.genome.jp/kegg-bin/show_pathway?mmu04072/mmu:53978%09red/mmu:68262%09red/mmu:320207%09red/mmu:232889%09red/mmu:18750%09red/mmu:104111%09red/mmu:14745%09red/mmu:18176%09red/mmu:19730%09red/mmu:216148%09red/mmu:271849%09red/mmu:13429%09red/mmu:23797%09red/mmu:18591%09red/mmu:55979%09red/mmu:18719%09red/mmu:18783%09red/mmu:11512%09red/mmu:20698%09red/mmu:17311%09red
Toxoplasmosis	KEGG PATHWAY	mmu05145	17	113	1.48	0.000406076	0.00152708	mmu:16776:Lama5|mmu:23797:Akt3|mmu:21809:Tgfb3|mmu:21898:Tlr4|mmu:12043:Bcl2|mmu:66513:Tab1|mmu:15979:Ifngr1|mmu:16403:Itga6|mmu:29857:Mapk12|mmu:320207:Pik3r5|mmu:226519:Lamc1|mmu:19094:Mapk11|mmu:15980:Ifngr2|mmu:16782:Lamc2|mmu:16780:Lamb3|mmu:16779:Lamb2|mmu:26399:Map2k6	http://www.genome.jp/kegg-bin/show_pathway?mmu05145/mmu:226519%09red/mmu:19094%09red/mmu:15980%09red/mmu:16779%09red/mmu:26399%09red/mmu:21898%09red/mmu:320207%09red/mmu:16780%09red/mmu:16782%09red/mmu:21809%09red/mmu:12043%09red/mmu:66513%09red/mmu:16403%09red/mmu:16776%09red/mmu:29857%09red/mmu:23797%09red/mmu:15979%09red
Melanoma	KEGG PATHWAY	mmu05218	13	72	1.78	0.00041872	0.00153631	mmu:18591:Pdgfb|mmu:12578:Cdkn2a|mmu:242705:E2f2|mmu:13555:E2f1|mmu:18176:Nras|mmu:16001:Igf1r|mmu:320207:Pik3r5|mmu:23797:Akt3|mmu:12571:Cdk6|mmu:12550:Cdh1|mmu:12571:Gm17590|mmu:14166:Fgf11|mmu:64654:Fgf23	http://www.genome.jp/kegg-bin/show_pathway?mmu05218/mmu:12571%09red/mmu:64654%09red/mmu:23797%09red/mmu:16001%09red/mmu:18176%09red/mmu:14166%09red/mmu:12550%09red/mmu:13555%09red/mmu:18591%09red/mmu:242705%09red/mmu:320207%09red/mmu:12578%09red
Mucin type O-Glycan biosynthesis	KEGG PATHWAY	mmu00512	8	28	2.81	0.000420041	0.00153631	mmu:20444:St3gal2|mmu:14537:Gcnt1|mmu:72077:Gcnt3|mmu:171212:Galnt10|mmu:14426:Galnt4|mmu:230145:Galnt12|mmu:108150:Galnt7|mmu:14425:Galnt3	http://www.genome.jp/kegg-bin/show_pathway?mmu00512/mmu:230145%09red/mmu:14426%09red/mmu:14425%09red/mmu:20444%09red/mmu:14537%09red/mmu:171212%09red/mmu:72077%09red/mmu:108150%09red
Ribosome	KEGG PATHWAY	mmu03010	20	148	1.33	0.000462924	0.00167028	mmu:268449:Gm8112|mmu:102634941:Gm8210|mmu:11837:Gm9625|mmu:267019:Rps15a-ps6|mmu:269261:Gm11425|mmu:20091:Rps3a2|mmu:66489:Gm15607|mmu:20091:Gm5586|mmu:267019:Rps15a-ps7|mmu:20102:Rps4l|mmu:269261:Gm15793|mmu:20091:Rps3a3|mmu:19943:Rpl28-ps3|mmu:11837:Gm14165|mmu:20091:Gm13408|mmu:237433:Rps12-ps26|mmu:11837:Gm8730|mmu:102634941:Gm13841|mmu:319195:Gm7867|mmu:20091:Gm7600	http://www.genome.jp/kegg-bin/show_pathway?mmu03010/mmu:20091%09red/mmu:20102%09red/mmu:267019%09red/mmu:102634941%09red/mmu:11837%09red/mmu:19943%09red/mmu:66489%09red/mmu:237433%09red/mmu:268449%09red/mmu:319195%09red/mmu:269261%09red
Gastric acid secretion	KEGG PATHWAY	mmu04971	13	73	1.75	0.00047021	0.00167395	mmu:110895:Slc9a4|mmu:11461:Gm25241|mmu:11512:Adcy6|mmu:12313:Calm3|mmu:104111:Adcy3|mmu:12349:Car2|mmu:108058:Camk2d|mmu:22350:Ezr|mmu:16535:Kcnq1|mmu:18750:Prkca|mmu:16440:Itpr3|mmu:12638:Cftr|mmu:16440:Itpr3os	http://www.genome.jp/kegg-bin/show_pathway?mmu04971/mmu:22350%09red/mmu:12313%09red/mmu:18750%09red/mmu:12349%09red/mmu:12638%09red/mmu:104111%09red/mmu:110895%09red/mmu:11461%09red/mmu:11512%09red/mmu:108058%09red/mmu:16440%09red/mmu:16535%09red
Inflammatory mediator regulation of TRP channels	KEGG PATHWAY	mmu04750	18	126	1.41	0.000485248	0.00168506	mmu:20779:Src|mmu:11512:Adcy6|mmu:12313:Calm3|mmu:104111:Adcy3|mmu:18750:Prkca|mmu:72303:Cyp2c65|mmu:15465:Hrh1|mmu:108058:Camk2d|mmu:320207:Pik3r5|mmu:16440:Itpr3os|mmu:26399:Map2k6|mmu:29857:Mapk12|mmu:19047:Gm14122|mmu:232889:Pla2g4c|mmu:16440:Itpr3|mmu:14063:F2rl1|mmu:18783:Pla2g4a|mmu:19094:Mapk11	http://www.genome.jp/kegg-bin/show_pathway?mmu04750/mmu:12313%09red/mmu:72303%09red/mmu:18750%09red/mmu:19094%09red/mmu:232889%09red/mmu:104111%09red/mmu:20779%09red/mmu:320207%09red/mmu:14063%09red/mmu:19047%09red/mmu:11512%09red/mmu:29857%09red/mmu:18783%09red/mmu:26399%09red/mmu:15465%09red/mmu:16440%09red/mmu:108058%09red
Glutamatergic synapse	KEGG PATHWAY	mmu04724	17	115	1.46	0.000485952	0.00168506	mmu:14810:Grin1os|mmu:16440:Itpr3os|mmu:104111:Adcy3|mmu:14697:Gnb5|mmu:12286:Cacna1a|mmu:12288:Cacna1c|mmu:11512:Adcy6|mmu:64337:Gng13|mmu:18750:Prkca|mmu:22063:Trpc1|mmu:14814:Grin2d|mmu:14696:Gnb4|mmu:232889:Pla2g4c|mmu:16440:Itpr3|mmu:14810:Grin1|mmu:14660:Gls|mmu:18783:Pla2g4a	http://www.genome.jp/kegg-bin/show_pathway?mmu04724/mmu:14660%09red/mmu:12286%09red/mmu:22063%09red/mmu:232889%09red/mmu:18750%09red/mmu:104111%09red/mmu:14814%09red/mmu:14697%09red/mmu:12288%09red/mmu:14810%09red/mmu:11512%09red/mmu:18783%09red/mmu:64337%09red/mmu:16440%09red/mmu:14696%09red
Prolactin signaling pathway	KEGG PATHWAY	mmu04917	13	74	1.73	0.000526964	0.00180384	mmu:271849:Shc4|mmu:56468:Socs5|mmu:54607:Socs6|mmu:216148:Shc2|mmu:14281:Fos|mmu:20779:Src|mmu:12444:Ccnd2|mmu:18176:Nras|mmu:320207:Pik3r5|mmu:23797:Akt3|mmu:19094:Mapk11|mmu:29857:Mapk12|mmu:54607:Gm9449	http://www.genome.jp/kegg-bin/show_pathway?mmu04917/mmu:54607%09red/mmu:18176%09red/mmu:19094%09red/mmu:23797%09red/mmu:320207%09red/mmu:216148%09red/mmu:14281%09red/mmu:271849%09red/mmu:20779%09red/mmu:56468%09red/mmu:29857%09red/mmu:12444%09red
Non-small cell lung cancer	KEGG PATHWAY	mmu05223	11	56	1.93	0.000616923	0.00208504	mmu:13866:Erbb2|mmu:12578:Cdkn2a|mmu:242705:E2f2|mmu:13555:E2f1|mmu:18750:Prkca|mmu:18176:Nras|mmu:78798:Eml4|mmu:320207:Pik3r5|mmu:23797:Akt3|mmu:12571:Cdk6|mmu:12571:Gm17590	http://www.genome.jp/kegg-bin/show_pathway?mmu05223/mmu:13866%09red/mmu:18750%09red/mmu:12571%09red/mmu:18176%09red/mmu:23797%09red/mmu:320207%09red/mmu:12578%09red/mmu:13555%09red/mmu:242705%09red/mmu:78798%09red
Estrogen signaling pathway	KEGG PATHWAY	mmu04915	15	98	1.51	0.000740918	0.00247281	mmu:271849:Shc4|mmu:20779:Src|mmu:11512:Adcy6|mmu:12313:Calm3|mmu:216148:Shc2|mmu:104111:Adcy3|mmu:14281:Fos|mmu:18176:Nras|mmu:231991:9430076C15Rik|mmu:15200:Hbegf|mmu:320207:Pik3r5|mmu:23797:Akt3|mmu:16440:Itpr3|mmu:54393:Gabbr1|mmu:16440:Itpr3os	http://www.genome.jp/kegg-bin/show_pathway?mmu04915/mmu:12313%09red/mmu:54393%09red/mmu:320207%09red/mmu:231991%09red/mmu:23797%09red/mmu:104111%09red/mmu:18176%09red/mmu:216148%09red/mmu:271849%09red/mmu:11512%09red/mmu:14281%09red/mmu:20779%09red/mmu:16440%09red/mmu:15200%09red
Serotonergic synapse	KEGG PATHWAY	mmu04726	18	133	1.33	0.000855326	0.00281941	mmu:19225:Ptgs2|mmu:16440:Itpr3os|mmu:14697:Gnb5|mmu:14696:Gnb4|mmu:11820:App|mmu:12288:Cacna1c|mmu:18176:Nras|mmu:72303:Cyp2c65|mmu:15551:D430036J16Rik|mmu:64337:Gng13|mmu:18750:Prkca|mmu:22063:Trpc1|mmu:12286:Cacna1a|mmu:232889:Pla2g4c|mmu:16440:Itpr3|mmu:18783:Pla2g4a|mmu:223706:Cyp2d34|mmu:15551:Htr1b	http://www.genome.jp/kegg-bin/show_pathway?mmu04726/mmu:11820%09red/mmu:72303%09red/mmu:18176%09red/mmu:22063%09red/mmu:232889%09red/mmu:18750%09red/mmu:14696%09red/mmu:14697%09red/mmu:12288%09red/mmu:12286%09red/mmu:223706%09red/mmu:19225%09red/mmu:15551%09red/mmu:16440%09red/mmu:64337%09red/mmu:18783%09red
Neurotrophin signaling pathway	KEGG PATHWAY	mmu04722	17	122	1.37	0.000880902	0.0028683	mmu:271849:Shc4|mmu:20111:Rps6ka1|mmu:23797:Akt3|mmu:110651:Rps6ka3|mmu:12070:Bex3|mmu:12313:Calm3|mmu:216148:Shc2|mmu:108058:Camk2d|mmu:18176:Nras|mmu:18213:Ntrk3|mmu:320207:Pik3r5|mmu:20111:Gm12977|mmu:19094:Mapk11|mmu:29857:Mapk12|mmu:78405:Ntf5|mmu:12064:Bdnf|mmu:12043:Bcl2	http://www.genome.jp/kegg-bin/show_pathway?mmu04722/mmu:12313%09red/mmu:110651%09red/mmu:20111%09red/mmu:78405%09red/mmu:18213%09red/mmu:12043%09red/mmu:18176%09red/mmu:216148%09red/mmu:271849%09red/mmu:12064%09red/mmu:108058%09red/mmu:12070%09red/mmu:29857%09red/mmu:320207%09red/mmu:23797%09red/mmu:19094%09red
Fc gamma R-mediated phagocytosis	KEGG PATHWAY	mmu04666	14	90	1.53	0.000954245	0.00306968	mmu:20698:Sphk1|mmu:22323:Vasp|mmu:18750:Prkca|mmu:18719:Pip5k1b|mmu:57257:Vav3|mmu:16885:Limk1|mmu:13196:Asap1|mmu:16886:Limk2|mmu:320207:Pik3r5|mmu:23797:Akt3|mmu:18783:Pla2g4a|mmu:227753:Gsn|mmu:18479:Pak1|mmu:20259:Scin	http://www.genome.jp/kegg-bin/show_pathway?mmu04666/mmu:18750%09red/mmu:22323%09red/mmu:23797%09red/mmu:20259%09red/mmu:320207%09red/mmu:57257%09red/mmu:18719%09red/mmu:18783%09red/mmu:227753%09red/mmu:18479%09red/mmu:20698%09red/mmu:13196%09red/mmu:16886%09red/mmu:16885%09red
Dopaminergic synapse	KEGG PATHWAY	mmu04728	18	135	1.31	0.000997591	0.00317091	mmu:23797:Akt3|mmu:19049:1700003D09Rik|mmu:12313:Calm3|mmu:14281:Fos|mmu:14697:Gnb5|mmu:12286:Cacna1a|mmu:108058:Camk2d|mmu:19047:Gm14122|mmu:231991:9430076C15Rik|mmu:64337:Gng13|mmu:18750:Prkca|mmu:19049:Ppp1r1b|mmu:19094:Mapk11|mmu:29857:Mapk12|mmu:14696:Gnb4|mmu:16440:Itpr3|mmu:12288:Cacna1c|mmu:16440:Itpr3os	http://www.genome.jp/kegg-bin/show_pathway?mmu04728/mmu:12313%09red/mmu:18750%09red/mmu:12286%09red/mmu:231991%09red/mmu:19094%09red/mmu:23797%09red/mmu:14696%09red/mmu:14697%09red/mmu:12288%09red/mmu:14281%09red/mmu:19047%09red/mmu:108058%09red/mmu:64337%09red/mmu:29857%09red/mmu:16440%09red/mmu:19049%09red
Glucagon signaling pathway	KEGG PATHWAY	mmu04922	15	102	1.45	0.0010659	0.00334818	mmu:74551:Pck2|mmu:18746:RP23-320D23.6|mmu:108097:Prkab2|mmu:12313:Calm3|mmu:18746:Gm6560|mmu:108058:Camk2d|mmu:231991:9430076C15Rik|mmu:20525:Slc2a1|mmu:14936:Gys1|mmu:110078:Pygb|mmu:23797:Akt3|mmu:105787:Prkaa1|mmu:16440:Itpr3|mmu:18746:Pkm|mmu:16440:Itpr3os	http://www.genome.jp/kegg-bin/show_pathway?mmu04922/mmu:12313%09red/mmu:231991%09red/mmu:110078%09red/mmu:23797%09red/mmu:14936%09red/mmu:105787%09red/mmu:18746%09red/mmu:108058%09red/mmu:74551%09red/mmu:20525%09red/mmu:16440%09red/mmu:108097%09red
Retrograde endocannabinoid signaling	KEGG PATHWAY	mmu04723	15	103	1.43	0.00116371	0.00357138	mmu:269060:Dagla|mmu:19225:Ptgs2|mmu:11512:Adcy6|mmu:16440:Itpr3os|mmu:104111:Adcy3|mmu:14697:Gnb5|mmu:12286:Cacna1a|mmu:12288:Cacna1c|mmu:216643:Gabrp|mmu:64337:Gng13|mmu:18750:Prkca|mmu:19094:Mapk11|mmu:29857:Mapk12|mmu:14696:Gnb4|mmu:16440:Itpr3	http://www.genome.jp/kegg-bin/show_pathway?mmu04723/mmu:18750%09red/mmu:12286%09red/mmu:19225%09red/mmu:19094%09red/mmu:104111%09red/mmu:14696%09red/mmu:14697%09red/mmu:12288%09red/mmu:11512%09red/mmu:216643%09red/mmu:29857%09red/mmu:16440%09red/mmu:269060%09red/mmu:64337%09red
AGE-RAGE signaling pathway in diabetic complications	KEGG PATHWAY	mmu04933	15	103	1.43	0.00116371	0.00357138	mmu:72469:Plcd3|mmu:23797:Akt3|mmu:14066:F3|mmu:29857:Mapk12|mmu:18750:Prkca|mmu:18176:Nras|mmu:320207:Pik3r5|mmu:12827:Col4a2|mmu:12830:Col4a5|mmu:21809:Tgfb3|mmu:19094:Mapk11|mmu:12826:Col4a1|mmu:22329:Vcam1|mmu:18787:Serpine1|mmu:12043:Bcl2	http://www.genome.jp/kegg-bin/show_pathway?mmu04933/mmu:18750%09red/mmu:320207%09red/mmu:19094%09red/mmu:12043%09red/mmu:14066%09red/mmu:18176%09red/mmu:22329%09red/mmu:72469%09red/mmu:21809%09red/mmu:18787%09red/mmu:12830%09red/mmu:12827%09red/mmu:12826%09red/mmu:29857%09red/mmu:23797%09red
Pyrimidine metabolism	KEGG PATHWAY	mmu00240	15	104	1.42	0.00126896	0.00385013	mmu:18968:Pola1|mmu:51797:Ctps|mmu:18971:Pold1|mmu:320685:Dctd|mmu:22171:Tyms|mmu:331487:Uprt|mmu:68106:Nt5c3b|mmu:18102:A830082K12Rik|mmu:18973:Pole|mmu:19075:Prim1|mmu:18974:Pole2|mmu:20133:Rrm1|mmu:18973:Gm15792|mmu:110074:Dut|mmu:20135:Rrm2	http://www.genome.jp/kegg-bin/show_pathway?mmu00240/mmu:68106%09red/mmu:110074%09red/mmu:20135%09red/mmu:20133%09red/mmu:19075%09red/mmu:22171%09red/mmu:18974%09red/mmu:18971%09red/mmu:51797%09red/mmu:18973%09red/mmu:331487%09red/mmu:18102%09red/mmu:18968%09red/mmu:320685%09red
Vascular smooth muscle contraction	KEGG PATHWAY	mmu04270	17	128	1.31	0.00141136	0.00423409	mmu:11475:Acta2|mmu:11512:Adcy6|mmu:19878:Rock2|mmu:12313:Calm3|mmu:104111:Adcy3|mmu:18750:Prkca|mmu:12288:Cacna1c|mmu:56089:Ramp3|mmu:237625:Pla2g3|mmu:16532:Kcnu1|mmu:26970:Pla2g2e|mmu:16440:Itpr3os|mmu:19047:Gm14122|mmu:232889:Pla2g4c|mmu:16440:Itpr3|mmu:18783:Pla2g4a|mmu:98932:Myl9	http://www.genome.jp/kegg-bin/show_pathway?mmu04270/mmu:12313%09red/mmu:18750%09red/mmu:19878%09red/mmu:232889%09red/mmu:26970%09red/mmu:104111%09red/mmu:12288%09red/mmu:237625%09red/mmu:19047%09red/mmu:11512%09red/mmu:98932%09red/mmu:18783%09red/mmu:56089%09red/mmu:16532%09red/mmu:11475%09red/mmu:16440%09red
Signaling pathways regulating pluripotency of stem cells	KEGG PATHWAY	mmu04550	18	140	1.27	0.00144417	0.00428436	mmu:14362:Fzd1|mmu:57265:Fzd2|mmu:14367:Gm38058|mmu:14367:Fzd5|mmu:16001:Igf1r|mmu:16392:Isl1|mmu:18176:Nras|mmu:16878:Lif|mmu:15901:Id1|mmu:22658:Pcgf2|mmu:320207:Pik3r5|mmu:16600:Klf4|mmu:19094:Mapk11|mmu:29857:Mapk12|mmu:23797:Akt3|mmu:23805:Apc2|mmu:84505:Gm4349|mmu:22422:Wnt7b	http://www.genome.jp/kegg-bin/show_pathway?mmu04550/mmu:57265%09red/mmu:320207%09red/mmu:16392%09red/mmu:14362%09red/mmu:23797%09red/mmu:23805%09red/mmu:18176%09red/mmu:22422%09red/mmu:14367%09red/mmu:22658%09red/mmu:16001%09red/mmu:84505%09red/mmu:29857%09red/mmu:16878%09red/mmu:16600%09red/mmu:15901%09red/mmu:19094%09red
Nucleotide excision repair	KEGG PATHWAY	mmu03420	9	44	2.01	0.00147875	0.00433875	mmu:18538:Pcna|mmu:18538:Pcna-ps2|mmu:23894:Gtf2h2|mmu:18973:Gm15792|mmu:18971:Pold1|mmu:18973:Pole|mmu:18974:Pole2|mmu:106344:Rfc4|mmu:16881:Lig1	http://www.genome.jp/kegg-bin/show_pathway?mmu03420/mmu:23894%09red/mmu:18974%09red/mmu:18971%09red/mmu:18973%09red/mmu:16881%09red/mmu:106344%09red/mmu:18538%09red
Natural killer cell mediated cytotoxicity	KEGG PATHWAY	mmu04650	16	121	1.3	0.00199916	0.00568414	mmu:271849:Shc4|mmu:18019:Nfatc2|mmu:170758:Rac3|mmu:216148:Shc2|mmu:18750:Prkca|mmu:57257:Vav3|mmu:16635:Klra4|mmu:18176:Nras|mmu:21933:Tnfrsf10b|mmu:320207:Pik3r5|mmu:15979:Ifngr1|mmu:15980:Ifngr2|mmu:77777:Ulbp1|mmu:26904:Sh2d1b1|mmu:18479:Pak1|mmu:16643:Klrd1	http://www.genome.jp/kegg-bin/show_pathway?mmu04650/mmu:18750%09red/mmu:16643%09red/mmu:77777%09red/mmu:15980%09red/mmu:26904%09red/mmu:320207%09red/mmu:18176%09red/mmu:216148%09red/mmu:271849%09red/mmu:16635%09red/mmu:170758%09red/mmu:18479%09red/mmu:21933%09red/mmu:18019%09red/mmu:57257%09red/mmu:15979%09red
Glycolysis / Gluconeogenesis	KEGG PATHWAY	mmu00010	11	66	1.64	0.00200116	0.00568414	mmu:74551:Pck2|mmu:15275:Hk1|mmu:18746:Gm6560|mmu:15277:Hk2|mmu:11670:Aldh3a1|mmu:56421:Pfkp|mmu:216019:Hkdc1|mmu:18746:RP23-320D23.6|mmu:14120:Fbp2|mmu:353204:Aldoa|mmu:18746:Pkm	http://www.genome.jp/kegg-bin/show_pathway?mmu00010/mmu:353204%09red/mmu:18746%09red/mmu:14120%09red/mmu:15275%09red/mmu:56421%09red/mmu:15277%09red/mmu:11670%09red/mmu:74551%09red/mmu:216019%09red
Pancreatic cancer	KEGG PATHWAY	mmu05212	11	66	1.64	0.00200116	0.00568414	mmu:13866:Erbb2|mmu:23797:Akt3|mmu:21809:Tgfb3|mmu:170758:Rac3|mmu:13555:E2f1|mmu:19730:Ralgds|mmu:320207:Pik3r5|mmu:12578:Cdkn2a|mmu:12571:Cdk6|mmu:12571:Gm17590|mmu:242705:E2f2	http://www.genome.jp/kegg-bin/show_pathway?mmu05212/mmu:13866%09red/mmu:12571%09red/mmu:12578%09red/mmu:23797%09red/mmu:320207%09red/mmu:19730%09red/mmu:13555%09red/mmu:21809%09red/mmu:170758%09red/mmu:242705%09red
Osteoclast differentiation	KEGG PATHWAY	mmu04380	17	133	1.26	0.00203932	0.00573156	mmu:18019:Nfatc2|mmu:13038:Ctsk|mmu:29857:Mapk12|mmu:14281:Fos|mmu:66513:Tab1|mmu:15979:Ifngr1|mmu:14200:Fhl2|mmu:19016:Pparg|mmu:320207:Pik3r5|mmu:13057:Cyba|mmu:14283:Fosl1|mmu:19094:Mapk11|mmu:15980:Ifngr2|mmu:23797:Akt3|mmu:19698:Relb|mmu:14282:Fosb|mmu:26399:Map2k6	http://www.genome.jp/kegg-bin/show_pathway?mmu04380/mmu:18019%09red/mmu:19094%09red/mmu:15980%09red/mmu:15979%09red/mmu:13038%09red/mmu:320207%09red/mmu:14283%09red/mmu:14282%09red/mmu:14281%09red/mmu:26399%09red/mmu:13057%09red/mmu:66513%09red/mmu:14200%09red/mmu:29857%09red/mmu:23797%09red/mmu:19698%09red/mmu:19016%09red
Insulin resistance	KEGG PATHWAY	mmu04931	15	111	1.33	0.00225306	0.00626633	mmu:74551:Pck2|mmu:20111:Rps6ka1|mmu:23797:Akt3|mmu:110651:Rps6ka3|mmu:108097:Prkab2|mmu:19047:Gm14122|mmu:231991:9430076C15Rik|mmu:20525:Slc2a1|mmu:14936:Gys1|mmu:110078:Pygb|mmu:20111:Gm12977|mmu:105787:Prkaa1|mmu:228775:Trib3|mmu:14583:Gfpt1|mmu:320207:Pik3r5	http://www.genome.jp/kegg-bin/show_pathway?mmu04931/mmu:110651%09red/mmu:20525%09red/mmu:20111%09red/mmu:228775%09red/mmu:23797%09red/mmu:320207%09red/mmu:14936%09red/mmu:105787%09red/mmu:19047%09red/mmu:14583%09red/mmu:110078%09red/mmu:74551%09red/mmu:231991%09red/mmu:108097%09red
Salivary secretion	KEGG PATHWAY	mmu04970	12	78	1.52	0.00232694	0.00634847	mmu:11512:Adcy6|mmu:12313:Calm3|mmu:104111:Adcy3|mmu:18750:Prkca|mmu:19092:Prkg2|mmu:16440:Itpr3|mmu:12945:Dmbt1|mmu:16534:Kcnn4|mmu:20496:Slc12a2|mmu:67972:Atp2b1|mmu:74180:Muc5b|mmu:16440:Itpr3os	http://www.genome.jp/kegg-bin/show_pathway?mmu04970/mmu:12313%09red/mmu:18750%09red/mmu:19092%09red/mmu:67972%09red/mmu:104111%09red/mmu:74180%09red/mmu:11512%09red/mmu:20496%09red/mmu:12945%09red/mmu:16440%09red/mmu:16534%09red
Prostate cancer	KEGG PATHWAY	mmu05215	13	89	1.44	0.00235393	0.00634847	mmu:13866:Erbb2|mmu:18591:Pdgfb|mmu:242705:E2f2|mmu:13555:E2f1|mmu:12448:Ccne2|mmu:12447:Ccne1|mmu:18176:Nras|mmu:231991:9430076C15Rik|mmu:16001:Igf1r|mmu:320207:Pik3r5|mmu:23797:Akt3|mmu:23920:Insrr|mmu:12043:Bcl2	http://www.genome.jp/kegg-bin/show_pathway?mmu05215/mmu:13866%09red/mmu:320207%09red/mmu:231991%09red/mmu:12448%09red/mmu:12447%09red/mmu:16001%09red/mmu:18176%09red/mmu:13555%09red/mmu:12043%09red/mmu:18591%09red/mmu:242705%09red/mmu:23797%09red/mmu:23920%09red
GABAergic synapse	KEGG PATHWAY	mmu04727	13	89	1.44	0.00235393	0.00634847	mmu:20779:Src|mmu:11512:Adcy6|mmu:15114:Hap1|mmu:104111:Adcy3|mmu:14697:Gnb5|mmu:14696:Gnb4|mmu:12288:Cacna1c|mmu:216643:Gabrp|mmu:64337:Gng13|mmu:18750:Prkca|mmu:12286:Cacna1a|mmu:54393:Gabbr1|mmu:14660:Gls	http://www.genome.jp/kegg-bin/show_pathway?mmu04727/mmu:14660%09red/mmu:54393%09red/mmu:12286%09red/mmu:18750%09red/mmu:104111%09red/mmu:14696%09red/mmu:14697%09red/mmu:15114%09red/mmu:12288%09red/mmu:11512%09red/mmu:216643%09red/mmu:20779%09red/mmu:64337%09red
Sphingolipid metabolism	KEGG PATHWAY	mmu00600	9	48	1.85	0.00249449	0.00666028	mmu:20698:Sphk1|mmu:71949:Cers5|mmu:11886:Asah1|mmu:20773:Sptlc2|mmu:74442:Sgms2|mmu:58994:Smpd3|mmu:53897:Gal3st1|mmu:433323:Sgpp2|mmu:56386:B4galt6	http://www.genome.jp/kegg-bin/show_pathway?mmu00600/mmu:74442%09red/mmu:53897%09red/mmu:56386%09red/mmu:20773%09red/mmu:11886%09red/mmu:433323%09red/mmu:20698%09red/mmu:71949%09red/mmu:58994%09red
Legionellosis	KEGG PATHWAY	mmu05134	10	58	1.7	0.0025338	0.00669826	mmu:12362:Casp1|mmu:17951:Naip5|mmu:17952:Naip6|mmu:17940:Naip1|mmu:17940:Naip3|mmu:17948:Naip2|mmu:12475:Cd14|mmu:21898:Tlr4|mmu:268973:Nlrc4|mmu:11783:Apaf1	http://www.genome.jp/kegg-bin/show_pathway?mmu05134/mmu:11783%09red/mmu:268973%09red/mmu:21898%09red/mmu:12475%09red/mmu:12362%09red/mmu:17948%09red/mmu:17952%09red/mmu:17940%09red/mmu:17951%09red
cGMP-PKG signaling pathway	KEGG PATHWAY	mmu04022	20	173	1.14	0.00256114	0.00670416	mmu:11512:Adcy6|mmu:23797:Akt3|mmu:12313:Calm3|mmu:104111:Adcy3|mmu:12288:Cacna1c|mmu:19092:Prkg2|mmu:231991:9430076C15Rik|mmu:19878:Rock2|mmu:11739:Slc25a4|mmu:320207:Pik3r5|mmu:16532:Kcnu1|mmu:22068:Trpc6|mmu:16440:Itpr3os|mmu:19047:Gm14122|mmu:67972:Atp2b1|mmu:16440:Itpr3|mmu:22323:Vasp|mmu:18019:Nfatc2|mmu:242202:Pde5a|mmu:98932:Myl9	http://www.genome.jp/kegg-bin/show_pathway?mmu04022/mmu:12313%09red/mmu:19092%09red/mmu:231991%09red/mmu:67972%09red/mmu:22323%09red/mmu:242202%09red/mmu:104111%09red/mmu:320207%09red/mmu:11739%09red/mmu:22068%09red/mmu:12288%09red/mmu:19047%09red/mmu:11512%09red/mmu:98932%09red/mmu:19878%09red/mmu:18019%09red/mmu:16532%09red/mmu:23797%09red/mmu:16440%09red
Sphingolipid signaling pathway	KEGG PATHWAY	mmu04071	16	125	1.26	0.00268397	0.00695749	mmu:20698:Sphk1|mmu:71949:Cers5|mmu:170758:Rac3|mmu:18750:Prkca|mmu:18176:Nras|mmu:19878:Rock2|mmu:17250:Abcc1|mmu:320207:Pik3r5|mmu:23797:Akt3|mmu:20773:Sptlc2|mmu:19094:Mapk11|mmu:29857:Mapk12|mmu:12043:Bcl2|mmu:433323:Sgpp2|mmu:11886:Asah1|mmu:74442:Sgms2	http://www.genome.jp/kegg-bin/show_pathway?mmu04071/mmu:18750%09red/mmu:320207%09red/mmu:19094%09red/mmu:12043%09red/mmu:74442%09red/mmu:18176%09red/mmu:23797%09red/mmu:20773%09red/mmu:11886%09red/mmu:170758%09red/mmu:29857%09red/mmu:17250%09red/mmu:433323%09red/mmu:20698%09red/mmu:71949%09red/mmu:19878%09red
Fc epsilon RI signaling pathway	KEGG PATHWAY	mmu04664	11	69	1.57	0.00272521	0.00699644	mmu:170758:Rac3|mmu:18750:Prkca|mmu:57257:Vav3|mmu:18176:Nras|mmu:320207:Pik3r5|mmu:23797:Akt3|mmu:26399:Map2k6|mmu:29857:Mapk12|mmu:232889:Pla2g4c|mmu:18783:Pla2g4a|mmu:19094:Mapk11	http://www.genome.jp/kegg-bin/show_pathway?mmu04664/mmu:18750%09red/mmu:320207%09red/mmu:19094%09red/mmu:232889%09red/mmu:23797%09red/mmu:26399%09red/mmu:57257%09red/mmu:18176%09red/mmu:18783%09red/mmu:29857%09red/mmu:170758%09red
Cocaine addiction	KEGG PATHWAY	mmu05030	9	49	1.81	0.00281931	0.0070574	mmu:14810:Grin1os|mmu:19049:1700003D09Rik|mmu:14282:Fosb|mmu:231991:9430076C15Rik|mmu:19049:Ppp1r1b|mmu:14814:Grin2d|mmu:14810:Grin1|mmu:12064:Bdnf|mmu:67839:Gpsm1	http://www.genome.jp/kegg-bin/show_pathway?mmu05030/mmu:231991%09red/mmu:14814%09red/mmu:67839%09red/mmu:14282%09red/mmu:14810%09red/mmu:12064%09red/mmu:19049%09red
NOD-like receptor signaling pathway	KEGG PATHWAY	mmu04621	10	59	1.67	0.00282825	0.0070574	mmu:12362:Casp1|mmu:17951:Naip5|mmu:66513:Tab1|mmu:17952:Naip6|mmu:17940:Naip1|mmu:17940:Naip3|mmu:17948:Naip2|mmu:19094:Mapk11|mmu:29857:Mapk12|mmu:268973:Nlrc4	http://www.genome.jp/kegg-bin/show_pathway?mmu04621/mmu:19094%09red/mmu:268973%09red/mmu:12362%09red/mmu:17948%09red/mmu:66513%09red/mmu:29857%09red/mmu:17952%09red/mmu:17940%09red/mmu:17951%09red
Glycerolipid metabolism	KEGG PATHWAY	mmu00561	10	59	1.67	0.00282825	0.0070574	mmu:67861:Akr1b10|mmu:68262:Agpat4|mmu:67216:Mboat2|mmu:218121:Mboat1|mmu:16956:Lpl|mmu:233549:Mogat2|mmu:55979:Agpat1|mmu:11997:Akr1b7|mmu:14187:Akr1b8|mmu:11997:Gm13857	http://www.genome.jp/kegg-bin/show_pathway?mmu00561/mmu:68262%09red/mmu:14187%09red/mmu:233549%09red/mmu:218121%09red/mmu:11997%09red/mmu:16956%09red/mmu:67216%09red/mmu:67861%09red/mmu:55979%09red
Malaria	KEGG PATHWAY	mmu05144	9	50	1.77	0.00317664	0.00785336	mmu:21809:Tgfb3|mmu:21898:Tlr4|mmu:20969:Sdc1|mmu:16635:Klra4|mmu:21826:Thbs2|mmu:21827:Thbs3|mmu:21825:Thbs1|mmu:22329:Vcam1|mmu:21825:Gm29233	http://www.genome.jp/kegg-bin/show_pathway?mmu05144/mmu:20969%09red/mmu:21898%09red/mmu:22329%09red/mmu:21809%09red/mmu:16635%09red/mmu:21827%09red/mmu:21826%09red/mmu:21825%09red
EGFR tyrosine kinase inhibitor resistance	KEGG PATHWAY	mmu01521	12	82	1.44	0.00335803	0.00822564	mmu:271849:Shc4|mmu:13866:Erbb2|mmu:18591:Pdgfb|mmu:216148:Shc2|mmu:20779:Src|mmu:18750:Prkca|mmu:18176:Nras|mmu:16001:Igf1r|mmu:320207:Pik3r5|mmu:23797:Akt3|mmu:211323:Nrg1|mmu:12043:Bcl2	http://www.genome.jp/kegg-bin/show_pathway?mmu01521/mmu:13866%09red/mmu:18750%09red/mmu:18176%09red/mmu:12043%09red/mmu:16001%09red/mmu:320207%09red/mmu:216148%09red/mmu:271849%09red/mmu:23797%09red/mmu:18591%09red/mmu:211323%09red/mmu:20779%09red
Renin secretion	KEGG PATHWAY	mmu04924	11	72	1.5	0.00364694	0.00885212	mmu:11421:Gm11651|mmu:11512:Adcy6|mmu:12313:Calm3|mmu:11421:Ace|mmu:12288:Cacna1c|mmu:229927:Clca3b|mmu:99709:Clca4b|mmu:19092:Prkg2|mmu:16440:Itpr3|mmu:23844:Clca1|mmu:16440:Itpr3os	http://www.genome.jp/kegg-bin/show_pathway?mmu04924/mmu:12313%09red/mmu:19092%09red/mmu:11421%09red/mmu:229927%09red/mmu:12288%09red/mmu:11512%09red/mmu:99709%09red/mmu:16440%09red/mmu:23844%09red
TGF-beta signaling pathway	KEGG PATHWAY	mmu04350	12	85	1.39	0.00435101	0.0104659	mmu:12579:Cdkn2b|mmu:13559:E2f5|mmu:21809:Tgfb3|mmu:19650:Rbl1|mmu:268977:Ltbp1|mmu:17965:Nbl1|mmu:242316:Gdf6|mmu:15901:Id1|mmu:21825:Gm29233|mmu:21825:Thbs1|mmu:21781:Tfdp1|mmu:13590:Lefty1	http://www.genome.jp/kegg-bin/show_pathway?mmu04350/mmu:268977%09red/mmu:13559%09red/mmu:12579%09red/mmu:13590%09red/mmu:21809%09red/mmu:242316%09red/mmu:21781%09red/mmu:17965%09red/mmu:21825%09red/mmu:15901%09red/mmu:19650%09red
Colorectal cancer	KEGG PATHWAY	mmu05210	10	64	1.54	0.00473478	0.0112874	mmu:21809:Tgfb3|mmu:170758:Rac3|mmu:14281:Fos|mmu:11799:Birc5|mmu:19730:Ralgds|mmu:320207:Pik3r5|mmu:23797:Akt3|mmu:23805:Apc2|mmu:17685:Msh2|mmu:12043:Bcl2	http://www.genome.jp/kegg-bin/show_pathway?mmu05210/mmu:12043%09red/mmu:23805%09red/mmu:320207%09red/mmu:19730%09red/mmu:14281%09red/mmu:11799%09red/mmu:21809%09red/mmu:23797%09red/mmu:170758%09red/mmu:17685%09red
Ether lipid metabolism	KEGG PATHWAY	mmu00565	8	44	1.79	0.00501871	0.0118584	mmu:27226:Pla2g7|mmu:53897:Gal3st1|mmu:99010:Lpcat4|mmu:26970:Pla2g2e|mmu:237625:Pla2g3|mmu:232889:Pla2g4c|mmu:18783:Pla2g4a|mmu:18476:Pafah1b3	http://www.genome.jp/kegg-bin/show_pathway?mmu00565/mmu:99010%09red/mmu:27226%09red/mmu:232889%09red/mmu:26970%09red/mmu:237625%09red/mmu:18783%09red/mmu:18476%09red/mmu:53897%09red
Hematopoietic cell lineage	KEGG PATHWAY	mmu04640	12	87	1.36	0.00513449	0.0120255	mmu:17311:Kitl|mmu:16192:Il5ra|mmu:12484:Cd24a|mmu:109700:Itga1|mmu:16398:Itga2|mmu:16400:Itga3|mmu:12490:Cd34|mmu:12475:Cd14|mmu:16403:Itga6|mmu:12527:Gm26728|mmu:12505:Cd44|mmu:12527:Cd9	http://www.genome.jp/kegg-bin/show_pathway?mmu04640/mmu:17311%09red/mmu:12490%09red/mmu:12475%09red/mmu:109700%09red/mmu:12484%09red/mmu:16403%09red/mmu:12527%09red/mmu:16400%09red/mmu:16398%09red/mmu:12505%09red/mmu:16192%09red
TNF signaling pathway	KEGG PATHWAY	mmu04668	14	112	1.23	0.00577965	0.0134188	mmu:22029:Traf1|mmu:16878:Lif|mmu:14281:Fos|mmu:66513:Tab1|mmu:231991:9430076C15Rik|mmu:56532:Ripk3|mmu:23797:Akt3|mmu:19094:Mapk11|mmu:29857:Mapk12|mmu:19225:Ptgs2|mmu:20312:Cx3cl1|mmu:22329:Vcam1|mmu:320207:Pik3r5|mmu:26399:Map2k6	http://www.genome.jp/kegg-bin/show_pathway?mmu04668/mmu:22029%09red/mmu:231991%09red/mmu:19094%09red/mmu:23797%09red/mmu:26399%09red/mmu:320207%09red/mmu:22329%09red/mmu:14281%09red/mmu:20312%09red/mmu:66513%09red/mmu:19225%09red/mmu:29857%09red/mmu:16878%09red/mmu:56532%09red
Leishmaniasis	KEGG PATHWAY	mmu05140	10	67	1.47	0.00628998	0.0144389	mmu:19225:Ptgs2|mmu:21809:Tgfb3|mmu:21898:Tlr4|mmu:14281:Fos|mmu:66513:Tab1|mmu:29857:Mapk12|mmu:13057:Cyba|mmu:15979:Ifngr1|mmu:15980:Ifngr2|mmu:19094:Mapk11	http://www.genome.jp/kegg-bin/show_pathway?mmu05140/mmu:19094%09red/mmu:15980%09red/mmu:21898%09red/mmu:14281%09red/mmu:21809%09red/mmu:13057%09red/mmu:66513%09red/mmu:19225%09red/mmu:29857%09red/mmu:15979%09red
ABC transporters	KEGG PATHWAY	mmu02010	8	46	1.71	0.00633566	0.0144389	mmu:18669:Abcb1b|mmu:18671:Abcb1a|mmu:18671:Gm42686|mmu:17250:Abcc1|mmu:20927:Abcc8|mmu:239273:Abcc4|mmu:27416:Abcc5|mmu:12638:Cftr	http://www.genome.jp/kegg-bin/show_pathway?mmu02010/mmu:12638%09red/mmu:17250%09red/mmu:27416%09red/mmu:239273%09red/mmu:20927%09red/mmu:18669%09red/mmu:18671%09red
Butirosin and neomycin biosynthesis	KEGG PATHWAY	mmu00524	3	5	5.91	0.00638125	0.0144389	mmu:15277:Hk2|mmu:216019:Hkdc1|mmu:15275:Hk1	http://www.genome.jp/kegg-bin/show_pathway?mmu00524/mmu:15275%09red/mmu:216019%09red/mmu:15277%09red
Biosynthesis of amino acids	KEGG PATHWAY	mmu01230	11	79	1.37	0.00677364	0.015198	mmu:18746:RP23-320D23.6|mmu:110639:Prps2|mmu:18746:Gm6560|mmu:56421:Pfkp|mmu:107272:Psat1|mmu:236539:Gm7901|mmu:236539:Phgdh|mmu:353204:Aldoa|mmu:209027:Pycr1|mmu:56454:Aldh18a1|mmu:18746:Pkm	http://www.genome.jp/kegg-bin/show_pathway?mmu01230/mmu:353204%09red/mmu:18746%09red/mmu:56454%09red/mmu:56421%09red/mmu:110639%09red/mmu:209027%09red/mmu:107272%09red/mmu:236539%09red
Cardiac muscle contraction	KEGG PATHWAY	mmu04260	11	80	1.35	0.00735349	0.01626	mmu:20463:Gm6969|mmu:326618:Tpm4|mmu:12297:Cacnb3|mmu:12296:Cacnb2|mmu:12288:Cacna1c|mmu:326618:Tpm3|mmu:326618:Gm7809|mmu:22004:Tpm2|mmu:326618:Tpm3-rs7|mmu:12293:Cacna2d1|mmu:326618:Gm26586	http://www.genome.jp/kegg-bin/show_pathway?mmu04260/mmu:12296%09red/mmu:12297%09red/mmu:22004%09red/mmu:12293%09red/mmu:326618%09red/mmu:12288%09red/mmu:20463%09red
Tuberculosis	KEGG PATHWAY	mmu05152	19	179	1.05	0.00736876	0.01626	mmu:16411:Itgax|mmu:20779:Src|mmu:17534:Mrc2|mmu:22337:Vdr|mmu:21898:Tlr4|mmu:108058:Camk2d|mmu:15979:Ifngr1|mmu:20698:Sphk1|mmu:29857:Mapk12|mmu:12475:Cd14|mmu:21809:Tgfb3|mmu:19094:Mapk11|mmu:15980:Ifngr2|mmu:23797:Akt3|mmu:16706:Ksr1|mmu:16706:Gm11201|mmu:12043:Bcl2|mmu:11783:Apaf1|mmu:12313:Calm3	http://www.genome.jp/kegg-bin/show_pathway?mmu05152/mmu:12313%09red/mmu:22337%09red/mmu:19094%09red/mmu:11783%09red/mmu:15980%09red/mmu:12043%09red/mmu:21898%09red/mmu:12475%09red/mmu:21809%09red/mmu:23797%09red/mmu:16706%09red/mmu:17534%09red/mmu:108058%09red/mmu:29857%09red/mmu:20779%09red/mmu:20698%09red/mmu:16411%09red/mmu:15979%09red
NF-kappa B signaling pathway	KEGG PATHWAY	mmu04064	13	104	1.23	0.00765013	0.0167425	mmu:12047:Bcl2a1d|mmu:22029:Traf1|mmu:12044:Bcl2a1a|mmu:19225:Ptgs2|mmu:66513:Tab1|mmu:18792:Plau|mmu:12475:Cd14|mmu:22329:Vcam1|mmu:21898:Tlr4|mmu:19698:Relb|mmu:12043:Bcl2|mmu:108723:Card11|mmu:24099:Tnfsf13b	http://www.genome.jp/kegg-bin/show_pathway?mmu04064/mmu:22029%09red/mmu:108723%09red/mmu:12475%09red/mmu:12043%09red/mmu:22329%09red/mmu:21898%09red/mmu:19225%09red/mmu:12047%09red/mmu:12044%09red/mmu:24099%09red/mmu:66513%09red/mmu:18792%09red/mmu:19698%09red
Morphine addiction	KEGG PATHWAY	mmu05032	12	93	1.27	0.00817524	0.0177463	mmu:12286:Cacna1a|mmu:11512:Adcy6|mmu:104111:Adcy3|mmu:14697:Gnb5|mmu:14696:Gnb4|mmu:216643:Gabrp|mmu:64337:Gng13|mmu:18583:Pde7a|mmu:18750:Prkca|mmu:109689:Arrb1|mmu:54393:Gabbr1|mmu:238871:Pde4d	http://www.genome.jp/kegg-bin/show_pathway?mmu05032/mmu:18750%09red/mmu:54393%09red/mmu:12286%09red/mmu:104111%09red/mmu:14696%09red/mmu:14697%09red/mmu:109689%09red/mmu:238871%09red/mmu:11512%09red/mmu:18583%09red/mmu:216643%09red/mmu:64337%09red
Amino sugar and nucleotide sugar metabolism	KEGG PATHWAY	mmu00520	8	49	1.61	0.00878141	0.0189084	mmu:15277:Hk2|mmu:15275:Hk1|mmu:216019:Hkdc1|mmu:218138:Gmds|mmu:227620:Uap1l1|mmu:14583:Gfpt1|mmu:94181:Nans|mmu:29858:Pmm1	http://www.genome.jp/kegg-bin/show_pathway?mmu00520/mmu:227620%09red/mmu:218138%09red/mmu:15275%09red/mmu:94181%09red/mmu:15277%09red/mmu:14583%09red/mmu:29858%09red/mmu:216019%09red
Bile secretion	KEGG PATHWAY	mmu04976	10	71	1.39	0.00894903	0.0191151	mmu:18669:Abcb1b|mmu:11512:Adcy6|mmu:104111:Adcy3|mmu:12349:Car2|mmu:18671:Gm42686|mmu:20525:Slc2a1|mmu:330962:Slc51b|mmu:239273:Abcc4|mmu:18671:Abcb1a|mmu:12638:Cftr	http://www.genome.jp/kegg-bin/show_pathway?mmu04976/mmu:12349%09red/mmu:20525%09red/mmu:330962%09red/mmu:12638%09red/mmu:104111%09red/mmu:239273%09red/mmu:11512%09red/mmu:18669%09red/mmu:18671%09red
Long-term depression	KEGG PATHWAY	mmu04730	9	61	1.45	0.00991469	0.0210097	mmu:16001:Igf1r|mmu:16440:Itpr3os|mmu:18750:Prkca|mmu:12286:Cacna1a|mmu:18176:Nras|mmu:19092:Prkg2|mmu:232889:Pla2g4c|mmu:16440:Itpr3|mmu:18783:Pla2g4a	http://www.genome.jp/kegg-bin/show_pathway?mmu04730/mmu:18750%09red/mmu:19092%09red/mmu:232889%09red/mmu:16001%09red/mmu:18176%09red/mmu:12286%09red/mmu:18783%09red/mmu:16440%09red
Viral myocarditis	KEGG PATHWAY	mmu05416	12	96	1.23	0.0101477	0.0213341	mmu:170758:Rac3|mmu:11465:Gm23812|mmu:11465:Actg-ps1|mmu:11465:Actg1|mmu:11461:Gm25241|mmu:11465:Gm22801|mmu:24051:Sgcb|mmu:11465:Gm8399|mmu:11465:Gm23419|mmu:11352:Abl2|mmu:11465:Gm12715|mmu:12389:Cav1	http://www.genome.jp/kegg-bin/show_pathway?mmu05416/mmu:11352%09red/mmu:12389%09red/mmu:11461%09red/mmu:170758%09red/mmu:24051%09red/mmu:11465%09red
Phosphatidylinositol signaling system	KEGG PATHWAY	mmu04070	12	97	1.22	0.010881	0.0226971	mmu:12313:Calm3|mmu:18750:Prkca|mmu:18719:Pip5k1b|mmu:170835:Inpp5j|mmu:234515:Inpp4b|mmu:320207:Pik3r5|mmu:327655:Ppip5k1|mmu:72469:Plcd3|mmu:20975:Synj2|mmu:16440:Itpr3|mmu:114663:Impa2|mmu:16440:Itpr3os	http://www.genome.jp/kegg-bin/show_pathway?mmu04070/mmu:12313%09red/mmu:18750%09red/mmu:16440%09red/mmu:114663%09red/mmu:320207%09red/mmu:170835%09red/mmu:72469%09red/mmu:327655%09red/mmu:18719%09red/mmu:234515%09red/mmu:20975%09red
Aldosterone synthesis and secretion	KEGG PATHWAY	mmu04925	11	86	1.26	0.011686	0.0241873	mmu:269060:Dagla|mmu:11512:Adcy6|mmu:12313:Calm3|mmu:104111:Adcy3|mmu:18227:Nr4a2|mmu:108058:Camk2d|mmu:12288:Cacna1c|mmu:231991:9430076C15Rik|mmu:18750:Prkca|mmu:16440:Itpr3|mmu:16440:Itpr3os	http://www.genome.jp/kegg-bin/show_pathway?mmu04925/mmu:12313%09red/mmu:18750%09red/mmu:231991%09red/mmu:104111%09red/mmu:18227%09red/mmu:12288%09red/mmu:11512%09red/mmu:108058%09red/mmu:16440%09red/mmu:269060%09red
Melanogenesis	KEGG PATHWAY	mmu04916	12	99	1.19	0.0124697	0.0256107	mmu:14362:Fzd1|mmu:57265:Fzd2|mmu:14367:Gm38058|mmu:12313:Calm3|mmu:104111:Adcy3|mmu:18750:Prkca|mmu:17311:Kitl|mmu:18176:Nras|mmu:11512:Adcy6|mmu:14367:Fzd5|mmu:108058:Camk2d|mmu:22422:Wnt7b	http://www.genome.jp/kegg-bin/show_pathway?mmu04916/mmu:12313%09red/mmu:57265%09red/mmu:18750%09red/mmu:104111%09red/mmu:14362%09red/mmu:18176%09red/mmu:22422%09red/mmu:14367%09red/mmu:11512%09red/mmu:108058%09red/mmu:17311%09red
Longevity regulating pathway - multiple species	KEGG PATHWAY	mmu04213	9	64	1.39	0.0129033	0.0261921	mmu:11512:Adcy6|mmu:108097:Prkab2|mmu:104111:Adcy3|mmu:18176:Nras|mmu:16001:Igf1r|mmu:105787:Prkaa1|mmu:320207:Pik3r5|mmu:23797:Akt3|mmu:433759:Gm10093	http://www.genome.jp/kegg-bin/show_pathway?mmu04213/mmu:18176%09red/mmu:23797%09red/mmu:104111%09red/mmu:433759%09red/mmu:320207%09red/mmu:105787%09red/mmu:11512%09red/mmu:16001%09red/mmu:108097%09red
Alcoholism	KEGG PATHWAY	mmu05034	20	204	0.97	0.0129489	0.0261921	mmu:271849:Shc4|mmu:12064:Bdnf|mmu:14810:Grin1os|mmu:19049:1700003D09Rik|mmu:15078:RP23-162M13.10|mmu:216148:Shc2|mmu:14697:Gnb5|mmu:14696:Gnb4|mmu:14282:Fosb|mmu:51788:Gm8203|mmu:18176:Nras|mmu:231991:9430076C15Rik|mmu:51788:H2afz|mmu:64337:Gng13|mmu:19049:Ppp1r1b|mmu:14814:Grin2d|mmu:19047:Gm14122|mmu:14810:Grin1|mmu:433759:Gm10093|mmu:12313:Calm3	http://www.genome.jp/kegg-bin/show_pathway?mmu05034/mmu:12313%09red/mmu:18176%09red/mmu:231991%09red/mmu:12064%09red/mmu:14814%09red/mmu:14697%09red/mmu:216148%09red/mmu:14810%09red/mmu:14282%09red/mmu:19047%09red/mmu:433759%09red/mmu:271849%09red/mmu:64337%09red/mmu:51788%09red/mmu:15078%09red/mmu:14696%09red/mmu:19049%09red
Toll-like receptor signaling pathway	KEGG PATHWAY	mmu04620	12	101	1.17	0.0142301	0.0285671	mmu:13038:Ctsk|mmu:29857:Mapk12|mmu:14281:Fos|mmu:66513:Tab1|mmu:12475:Cd14|mmu:142980:Tlr3|mmu:320207:Pik3r5|mmu:23797:Akt3|mmu:20750:Spp1|mmu:19094:Mapk11|mmu:21898:Tlr4|mmu:26399:Map2k6	http://www.genome.jp/kegg-bin/show_pathway?mmu04620/mmu:19094%09red/mmu:23797%09red/mmu:13038%09red/mmu:21898%09red/mmu:320207%09red/mmu:14281%09red/mmu:12475%09red/mmu:66513%09red/mmu:26399%09red/mmu:142980%09red/mmu:20750%09red/mmu:29857%09red
Hedgehog signaling pathway	KEGG PATHWAY	mmu04340	7	44	1.57	0.0155559	0.0309957	mmu:12444:Ccnd2|mmu:13363:Dhh|mmu:59056:Evc|mmu:68525:Evc2|mmu:109689:Arrb1|mmu:16568:Kif3a|mmu:12043:Bcl2	http://www.genome.jp/kegg-bin/show_pathway?mmu04340/mmu:13363%09red/mmu:12043%09red/mmu:12444%09red/mmu:109689%09red/mmu:68525%09red/mmu:16568%09red/mmu:59056%09red
Calcium signaling pathway	KEGG PATHWAY	mmu04020	18	182	0.97	0.0164581	0.0325504	mmu:269717:Orai2|mmu:13866:Erbb2|mmu:14810:Grin1os|mmu:12313:Calm3|mmu:104111:Adcy3|mmu:18750:Prkca|mmu:12286:Cacna1a|mmu:12288:Cacna1c|mmu:20698:Sphk1|mmu:11739:Slc25a4|mmu:108058:Camk2d|mmu:72469:Plcd3|mmu:14814:Grin2d|mmu:15465:Hrh1|mmu:67972:Atp2b1|mmu:16440:Itpr3|mmu:14810:Grin1|mmu:16440:Itpr3os	http://www.genome.jp/kegg-bin/show_pathway?mmu04020/mmu:12313%09red/mmu:18750%09red/mmu:12286%09red/mmu:67972%09red/mmu:104111%09red/mmu:14814%09red/mmu:11739%09red/mmu:14810%09red/mmu:12288%09red/mmu:16440%09red/mmu:72469%09red/mmu:13866%09red/mmu:15465%09red/mmu:20698%09red/mmu:269717%09red/mmu:108058%09red
AMPK signaling pathway	KEGG PATHWAY	mmu04152	14	129	1.07	0.0166567	0.0327011	mmu:74551:Pck2|mmu:16001:Igf1r|mmu:108097:Prkab2|mmu:20250:Scd2|mmu:231991:9430076C15Rik|mmu:105787:Prkaa1|mmu:56421:Pfkp|mmu:14936:Gys1|mmu:19016:Pparg|mmu:320207:Pik3r5|mmu:23797:Akt3|mmu:14120:Fbp2|mmu:12428:Ccna2|mmu:12638:Cftr	http://www.genome.jp/kegg-bin/show_pathway?mmu04152/mmu:320207%09red/mmu:231991%09red/mmu:14120%09red/mmu:12638%09red/mmu:16001%09red/mmu:14936%09red/mmu:56421%09red/mmu:12428%09red/mmu:105787%09red/mmu:23797%09red/mmu:20250%09red/mmu:74551%09red/mmu:108097%09red/mmu:19016%09red
Chagas disease (American trypanosomiasis)	KEGG PATHWAY	mmu05142	12	104	1.14	0.0172168	0.0333558	mmu:11421:Gm11651|mmu:21809:Tgfb3|mmu:21898:Tlr4|mmu:11421:Ace|mmu:14281:Fos|mmu:29857:Mapk12|mmu:320207:Pik3r5|mmu:23797:Akt3|mmu:19094:Mapk11|mmu:15980:Ifngr2|mmu:18787:Serpine1|mmu:15979:Ifngr1	http://www.genome.jp/kegg-bin/show_pathway?mmu05142/mmu:19094%09red/mmu:15980%09red/mmu:23797%09red/mmu:21898%09red/mmu:320207%09red/mmu:11421%09red/mmu:14281%09red/mmu:21809%09red/mmu:18787%09red/mmu:29857%09red/mmu:15979%09red
mTOR signaling pathway	KEGG PATHWAY	mmu04150	16	156	1.01	0.0172401	0.0333558	mmu:20111:Rps6ka1|mmu:57265:Fzd2|mmu:110651:Rps6ka3|mmu:14367:Fzd5|mmu:14362:Fzd1|mmu:18750:Prkca|mmu:20539:Slc7a5|mmu:18176:Nras|mmu:16001:Igf1r|mmu:105787:Prkaa1|mmu:320207:Pik3r5|mmu:14367:Gm38058|mmu:23797:Akt3|mmu:56692:Gm5900|mmu:20111:Gm12977|mmu:22422:Wnt7b	http://www.genome.jp/kegg-bin/show_pathway?mmu04150/mmu:57265%09red/mmu:110651%09red/mmu:20111%09red/mmu:18750%09red/mmu:56692%09red/mmu:14362%09red/mmu:18176%09red/mmu:22422%09red/mmu:105787%09red/mmu:14367%09red/mmu:23797%09red/mmu:320207%09red/mmu:16001%09red/mmu:20539%09red
Renal cell carcinoma	KEGG PATHWAY	mmu05211	9	68	1.3	0.0178668	0.0343196	mmu:112407:Egln3|mmu:18591:Pdgfb|mmu:21809:Tgfb3|mmu:18176:Nras|mmu:20525:Slc2a1|mmu:320207:Pik3r5|mmu:23797:Akt3|mmu:214230:Pak6|mmu:18479:Pak1	http://www.genome.jp/kegg-bin/show_pathway?mmu05211/mmu:112407%09red/mmu:320207%09red/mmu:20525%09red/mmu:23797%09red/mmu:18176%09red/mmu:21809%09red/mmu:18591%09red/mmu:214230%09red/mmu:18479%09red
T cell receptor signaling pathway	KEGG PATHWAY	mmu04660	12	105	1.13	0.0183101	0.03492	mmu:18019:Nfatc2|mmu:57257:Vav3|mmu:17974:Nck2|mmu:14281:Fos|mmu:108723:Card11|mmu:18176:Nras|mmu:320207:Pik3r5|mmu:23797:Akt3|mmu:19094:Mapk11|mmu:29857:Mapk12|mmu:214230:Pak6|mmu:18479:Pak1	http://www.genome.jp/kegg-bin/show_pathway?mmu04660/mmu:18176%09red/mmu:108723%09red/mmu:19094%09red/mmu:23797%09red/mmu:18019%09red/mmu:57257%09red/mmu:320207%09red/mmu:14281%09red/mmu:17974%09red/mmu:214230%09red/mmu:18479%09red/mmu:29857%09red
Carbon metabolism	KEGG PATHWAY	mmu01200	13	118	1.09	0.0185676	0.0351599	mmu:18746:RP23-320D23.6|mmu:110639:Prps2|mmu:236539:Phgdh|mmu:18746:Gm6560|mmu:15277:Hk2|mmu:15275:Hk1|mmu:56421:Pfkp|mmu:107272:Psat1|mmu:216019:Hkdc1|mmu:236539:Gm7901|mmu:14120:Fbp2|mmu:353204:Aldoa|mmu:18746:Pkm	http://www.genome.jp/kegg-bin/show_pathway?mmu01200/mmu:353204%09red/mmu:18746%09red/mmu:14120%09red/mmu:56421%09red/mmu:15275%09red/mmu:15277%09red/mmu:216019%09red/mmu:110639%09red/mmu:107272%09red/mmu:236539%09red
Huntington's disease	KEGG PATHWAY	mmu05016	19	199	0.94	0.0190329	0.0357873	mmu:240960:Dnah14|mmu:12064:Bdnf|mmu:14810:Grin1os|mmu:15114:Hap1|mmu:13411:Dnah11|mmu:73916:Ift57|mmu:19016:Pparg|mmu:73916:Gm15518|mmu:20463:Gm6969|mmu:11739:Slc25a4|mmu:432611:Dnaic2|mmu:11783:Apaf1|mmu:21817:Tgm2|mmu:21817:Gm20412|mmu:14810:Grin1|mmu:68194:D930030I03Rik|mmu:433759:Gm10093|mmu:231991:9430076C15Rik|mmu:105000:Dnal1	http://www.genome.jp/kegg-bin/show_pathway?mmu05016/mmu:73916%09red/mmu:231991%09red/mmu:11783%09red/mmu:432611%09red/mmu:433759%09red/mmu:15114%09red/mmu:11739%09red/mmu:14810%09red/mmu:105000%09red/mmu:12064%09red/mmu:240960%09red/mmu:13411%09red/mmu:20463%09red/mmu:68194%09red/mmu:21817%09red/mmu:19016%09red
Glycerophospholipid metabolism	KEGG PATHWAY	mmu00564	11	94	1.15	0.0201958	0.0377083	mmu:218121:Mboat1|mmu:67216:Mboat2|mmu:99010:Lpcat4|mmu:68262:Agpat4|mmu:26970:Pla2g2e|mmu:237625:Pla2g3|mmu:55979:Agpat1|mmu:14571:Gpd2|mmu:232889:Pla2g4c|mmu:11423:Ache|mmu:18783:Pla2g4a	http://www.genome.jp/kegg-bin/show_pathway?mmu00564/mmu:68262%09red/mmu:99010%09red/mmu:232889%09red/mmu:218121%09red/mmu:11423%09red/mmu:237625%09red/mmu:26970%09red/mmu:55979%09red/mmu:18783%09red/mmu:67216%09red/mmu:14571%09red
Glycosphingolipid biosynthesis - lacto and neolacto series	KEGG PATHWAY	mmu00601	5	26	1.89	0.0204705	0.0379558	mmu:14594:Ggta1|mmu:53418:B4galt2|mmu:14344:Fut2|mmu:54613:St3gal6|mmu:72297:B3gnt3	http://www.genome.jp/kegg-bin/show_pathway?mmu00601/mmu:54613%09red/mmu:14594%09red/mmu:72297%09red/mmu:14344%09red/mmu:53418%09red
Nitrogen metabolism	KEGG PATHWAY	mmu00910	4	17	2.32	0.0211731	0.0389876	mmu:12349:Car2|mmu:71934:Car13|mmu:230099:Car9|mmu:230099:Gm12454	http://www.genome.jp/kegg-bin/show_pathway?mmu00910/mmu:12349%09red/mmu:71934%09red/mmu:230099%09red
Notch signaling pathway	KEGG PATHWAY	mmu04330	7	49	1.41	0.0249698	0.0456639	mmu:270118:Maml2|mmu:433586:Maml3|mmu:16450:Jag2|mmu:433759:Gm10093|mmu:16449:Jag1|mmu:13017:Ctbp2|mmu:18223:Numbl	http://www.genome.jp/kegg-bin/show_pathway?mmu04330/mmu:13017%09red/mmu:270118%09red/mmu:433759%09red/mmu:18223%09red/mmu:16449%09red/mmu:433586%09red/mmu:16450%09red
One carbon pool by folate	KEGG PATHWAY	mmu00670	4	19	2.07	0.0288721	0.0524411	mmu:216188:Aldh1l2|mmu:270685:Mthfd1l|mmu:17768:Mthfd2|mmu:22171:Tyms	http://www.genome.jp/kegg-bin/show_pathway?mmu00670/mmu:216188%09red/mmu:270685%09red/mmu:22171%09red/mmu:17768%09red
Arginine and proline metabolism	KEGG PATHWAY	mmu00330	7	51	1.35	0.0296382	0.0531749	mmu:76507:Aoc1|mmu:228608:Smox|mmu:12716:Ckmt1|mmu:20603:Sms|mmu:320452:P4ha3|mmu:209027:Pycr1|mmu:56454:Aldh18a1	http://www.genome.jp/kegg-bin/show_pathway?mmu00330/mmu:12716%09red/mmu:320452%09red/mmu:56454%09red/mmu:76507%09red/mmu:228608%09red/mmu:20603%09red/mmu:209027%09red
B cell receptor signaling pathway	KEGG PATHWAY	mmu04662	9	75	1.18	0.0296744	0.0531749	mmu:18019:Nfatc2|mmu:170758:Rac3|mmu:14281:Fos|mmu:108723:Card11|mmu:26377:Dapp1|mmu:18176:Nras|mmu:320207:Pik3r5|mmu:23797:Akt3|mmu:57257:Vav3	http://www.genome.jp/kegg-bin/show_pathway?mmu04662/mmu:18176%09red/mmu:108723%09red/mmu:23797%09red/mmu:26377%09red/mmu:57257%09red/mmu:320207%09red/mmu:14281%09red/mmu:170758%09red/mmu:18019%09red
Taste transduction	KEGG PATHWAY	mmu04742	10	89	1.11	0.0324586	0.0574872	mmu:11512:Adcy6|mmu:16440:Itpr3os|mmu:12286:Cacna1a|mmu:12288:Cacna1c|mmu:15551:D430036J16Rik|mmu:64337:Gng13|mmu:110876:Scn2a|mmu:16440:Itpr3|mmu:54393:Gabbr1|mmu:15551:Htr1b	http://www.genome.jp/kegg-bin/show_pathway?mmu04742/mmu:54393%09red/mmu:12286%09red/mmu:12288%09red/mmu:110876%09red/mmu:11512%09red/mmu:64337%09red/mmu:15551%09red/mmu:16440%09red
Chemokine signaling pathway	KEGG PATHWAY	mmu04062	18	198	0.9	0.0325115	0.0574872	mmu:271849:Shc4|mmu:20779:Src|mmu:11512:Adcy6|mmu:20311:Cxcl5|mmu:216148:Shc2|mmu:104111:Adcy3|mmu:14697:Gnb5|mmu:14696:Gnb4|mmu:57257:Vav3|mmu:20295:Ccl17|mmu:18176:Nras|mmu:19878:Rock2|mmu:64337:Gng13|mmu:320207:Pik3r5|mmu:23797:Akt3|mmu:109689:Arrb1|mmu:20312:Cx3cl1|mmu:18479:Pak1	http://www.genome.jp/kegg-bin/show_pathway?mmu04062/mmu:18176%09red/mmu:23797%09red/mmu:104111%09red/mmu:14696%09red/mmu:14697%09red/mmu:57257%09red/mmu:216148%09red/mmu:109689%09red/mmu:20312%09red/mmu:11512%09red/mmu:20311%09red/mmu:320207%09red/mmu:271849%09red/mmu:64337%09red/mmu:18479%09red/mmu:19878%09red/mmu:20779%09red/mmu:20295%09red
Arachidonic acid metabolism	KEGG PATHWAY	mmu00590	10	90	1.09	0.0344568	0.0601306	mmu:19225:Ptgs2|mmu:72303:Cyp2c65|mmu:109857:Cbr3|mmu:12409:Cbr2|mmu:17001:Mgst2|mmu:26970:Pla2g2e|mmu:237625:Pla2g3|mmu:232889:Pla2g4c|mmu:64292:Ptges|mmu:18783:Pla2g4a	http://www.genome.jp/kegg-bin/show_pathway?mmu00590/mmu:72303%09red/mmu:64292%09red/mmu:232889%09red/mmu:26970%09red/mmu:109857%09red/mmu:237625%09red/mmu:12409%09red/mmu:17001%09red/mmu:19225%09red/mmu:18783%09red
Protein digestion and absorption	KEGG PATHWAY	mmu04974	10	90	1.09	0.0344568	0.0601306	mmu:57442:Kcne3|mmu:16535:Kcnq1|mmu:12832:Col5a2|mmu:12830:Col4a5|mmu:16534:Kcnn4|mmu:12827:Col4a2|mmu:12826:Col4a1|mmu:20514:Slc1a5|mmu:17287:Mep1a|mmu:12816:Col12a1	http://www.genome.jp/kegg-bin/show_pathway?mmu04974/mmu:17287%09red/mmu:57442%09red/mmu:12816%09red/mmu:12832%09red/mmu:12830%09red/mmu:12827%09red/mmu:12826%09red/mmu:20514%09red/mmu:16535%09red/mmu:16534%09red
Other types of O-glycan biosynthesis	KEGG PATHWAY	mmu00514	5	31	1.59	0.0367766	0.063762	mmu:54218:B3galt4|mmu:53418:B4galt2|mmu:234407:Colgalt1|mmu:140484:Pofut1|mmu:381694:B3glct	http://www.genome.jp/kegg-bin/show_pathway?mmu00514/mmu:381694%09red/mmu:53418%09red/mmu:54218%09red/mmu:140484%09red/mmu:234407%09red
Basal cell carcinoma	KEGG PATHWAY	mmu05217	7	55	1.25	0.0406596	0.0700394	mmu:14362:Fzd1|mmu:57265:Fzd2|mmu:14367:Gm38058|mmu:14367:Fzd5|mmu:269209:Stk36|mmu:23805:Apc2|mmu:22422:Wnt7b	http://www.genome.jp/kegg-bin/show_pathway?mmu05217/mmu:57265%09red/mmu:23805%09red/mmu:22422%09red/mmu:269209%09red/mmu:14367%09red/mmu:14362%09red
Alzheimer's disease	KEGG PATHWAY	mmu05010	16	177	0.89	0.043655	0.0747173	mmu:12334:Gm37885|mmu:14810:Grin1os|mmu:12313:Calm3|mmu:11820:App|mmu:12288:Cacna1c|mmu:20463:Gm6969|mmu:11785:Apbb1|mmu:11487:Adam10|mmu:12364:Casp12|mmu:16956:Lpl|mmu:14814:Grin2d|mmu:16440:Itpr3|mmu:14810:Grin1|mmu:68194:D930030I03Rik|mmu:11783:Apaf1|mmu:16440:Itpr3os	http://www.genome.jp/kegg-bin/show_pathway?mmu05010/mmu:12313%09red/mmu:11785%09red/mmu:16440%09red/mmu:11783%09red/mmu:11820%09red/mmu:12334%09red/mmu:14814%09red/mmu:68194%09red/mmu:12288%09red/mmu:14810%09red/mmu:16956%09red/mmu:12364%09red/mmu:11487%09red/mmu:20463%09red
Carbohydrate digestion and absorption	KEGG PATHWAY	mmu04973	6	45	1.31	0.0472557	0.0803648	mmu:69983:Mgam2-ps|mmu:15277:Hk2|mmu:15275:Hk1|mmu:216019:Hkdc1|mmu:320207:Pik3r5|mmu:23797:Akt3	http://www.genome.jp/kegg-bin/show_pathway?mmu04973/mmu:23797%09red/mmu:320207%09red/mmu:15275%09red/mmu:15277%09red/mmu:69983%09red/mmu:216019%09red
Longevity regulating pathway	KEGG PATHWAY	mmu04211	10	96	1.03	0.0482611	0.0815551	mmu:11512:Adcy6|mmu:108097:Prkab2|mmu:104111:Adcy3|mmu:18176:Nras|mmu:231991:9430076C15Rik|mmu:105787:Prkaa1|mmu:16001:Igf1r|mmu:19016:Pparg|mmu:320207:Pik3r5|mmu:23797:Akt3	http://www.genome.jp/kegg-bin/show_pathway?mmu04211/mmu:18176%09red/mmu:231991%09red/mmu:23797%09red/mmu:104111%09red/mmu:16001%09red/mmu:320207%09red/mmu:105787%09red/mmu:11512%09red/mmu:108097%09red/mmu:19016%09red

## Sheet: Data S4
Table: Gene sets enriched in phenotype CDAAHFD (3 samples) [plain text format]
	GS follow link to MSigDB	GS DETAILS	SIZE	ES	NES	NOM p-val	FDR q-val	FWER p-val	RANK AT MAX	LEADING EDGE
1	WP_G1_TO_S_CELL_CYCLE_CONTROL	Details ...	29	0.6	2.13	0	0.001	0.001	1606	tags=97%, list=38%, signal=155%
2	WP_MECHANISMS_ASSOCIATED_WITH_PLURIPOTENCY	Details ...	35	0.5	1.85	0.001	0.011	0.029	1288	tags=66%, list=31%, signal=94%
3	WP_ALPHA_6_BETA_4_INTEGRIN_SIGNALING_PATHWAY	Details ...	20	0.53	1.75	0.003	0.029	0.109	1142	tags=65%, list=27%, signal=89%
4	WP_COMPREHENSIVE_IL17A_SIGNALING	Details ...	28	0.48	1.71	0.001	0.032	0.156	869	tags=50%, list=21%, signal=63%
5	WP_FOCAL_ADHESION	Details ...	48	0.44	1.69	0.001	0.033	0.196	1873	tags=75%, list=44%, signal=133%
6	WP_REGULATION_OF_ACTIN_CYTOSKELETON	Details ...	26	0.47	1.61	0.008	0.064	0.392	1665	tags=73%, list=39%, signal=120%
7	WP_INTEGRINMEDIATED_CELL_ADHESION	Details ...	26	0.46	1.6	0.01	0.062	0.428	1873	tags=77%, list=44%, signal=138%
8	WP_EGFR1_SIGNALING_PATHWAY	Details ...	33	0.43	1.56	0.015	0.077	0.548	1896	tags=76%, list=45%, signal=137%
9	WP_PRIMARY_FOCAL_SEGMENTAL_GLOMERULOSCLEROSIS_FSGS	Details ...	21	0.47	1.56	0.017	0.071	0.567	1930	tags=86%, list=46%, signal=157%
10	WP_MAPK_SIGNALING_PATHWAY	Details ...	30	0.43	1.55	0.022	0.068	0.593	2066	tags=80%, list=49%, signal=156%
11	WP_SPINAL_CORD_INJURY	Details ...	33	0.41	1.52	0.019	0.084	0.693	2066	tags=79%, list=49%, signal=153%
12	WP_MYOMETRIAL_RELAXATION_AND_CONTRACTION_PATHWAYS	Details ...	29	0.41	1.45	0.05	0.137	0.888	2125	tags=79%, list=50%, signal=159%
13	WP_DRAVET_SYNDROME_SCN1AA1783V_POINT_MUTATION_MODEL	Details ...	17	0.46	1.44	0.062	0.133	0.896	1318	tags=53%, list=31%, signal=77%
14	WP_IL3_SIGNALING_PATHWAY	Details ...	15	0.46	1.4	0.076	0.174	0.959	831	tags=47%, list=20%, signal=58%
15	WP_P53_SIGNALING	Details ...	22	0.41	1.39	0.079	0.176	0.967	818	tags=45%, list=19%, signal=56%
16	WP_WNT_SIGNALING_PATHWAY_WP539	Details ...	25	0.4	1.37	0.082	0.191	0.984	2026	tags=72%, list=48%, signal=138%
17	WP_INSULIN_SIGNALING	Details ...	25	0.37	1.3	0.134	0.286	0.999	1825	tags=68%, list=43%, signal=119%
18	WP_CHEMOKINE_SIGNALING_PATHWAY	Details ...	27	0.36	1.27	0.156	0.321	0.999	1837	tags=59%, list=44%, signal=104%
19	WP_MRNA_PROCESSING	Details ...	38	0.34	1.24	0.17	0.354	1	1732	tags=55%, list=41%, signal=93%
20	WP_CALCIUM_REGULATION_IN_CARDIAC_CELLS	Details ...	32	0.33	1.2	0.227	0.426	1	2125	tags=69%, list=50%, signal=138%
21	WP_WNT_SIGNALING_PATHWAY_AND_PLURIPOTENCY		23	0.34	1.16	0.282	0.48	1	2026	tags=65%, list=48%, signal=125%
22	WP_MICRORNAS_IN_CARDIOMYOCYTE_HYPERTROPHY		16	0.37	1.15	0.284	0.472	1	2026	tags=69%, list=48%, signal=132%
23	WP_G_PROTEIN_SIGNALING_PATHWAYS		18	0.35	1.13	0.303	0.492	1	1943	tags=67%, list=46%, signal=123%
24	WP_APOPTOSIS		15	0.36	1.13	0.314	0.49	1	1474	tags=53%, list=35%, signal=82%
25	WP_FOCAL_ADHESION_PI3KAKTMTOR_SIGNALING_PATHWAY		61	0.25	0.98	0.546	0.781	1	1885	tags=49%, list=45%, signal=88%
26	WP_WNT_SIGNALING_PATHWAY_WP403		15	0.31	0.96	0.562	0.796	1	2026	tags=60%, list=48%, signal=115%
27	WP_GLYCOLYSIS_AND_GLUCONEOGENESIS		19	0.3	0.96	0.556	0.769	1	1296	tags=37%, list=31%, signal=53%
28	WP_ENDOCHONDRAL_OSSIFICATION		21	0.28	0.92	0.634	0.814	1	1474	tags=43%, list=35%, signal=66%
29	WP_DELTANOTCH_SIGNALING_PATHWAY		16	0.28	0.87	0.671	0.864	1	2140	tags=56%, list=51%, signal=114%
30	WP_ALZHEIMERS_DISEASE		18	0.27	0.85	0.667	0.865	1	2007	tags=56%, list=48%, signal=106%
31	WP_PURINE_METABOLISM		37	0.21	0.79	0.766	0.921	1	1777	tags=46%, list=42%, signal=79%
32	WP_NEURAL_CREST_DIFFERENTIATION		19	0.24	0.77	0.793	0.923	1	1779	tags=42%, list=42%, signal=73%
33	WP_METAPATHWAY_BIOTRANSFORMATION		56	0.19	0.75	0.86	0.916	1	744	tags=18%, list=18%, signal=21%
34	WP_GPCRS_NONODORANT		34	0.16	0.59	0.94	1	1	2062	tags=44%, list=49%, signal=86%
35	WP_OXIDATIVE_STRESS_AND_REDOX_PATHWAY		34	0.15	0.55	0.957	1	1	1722	tags=32%, list=41%, signal=54%
36	WP_RETINOL_METABOLISM		16	0.16	0.49	0.974	1	1	1297	tags=25%, list=31%, signal=36%
37	WP_ADIPOGENESIS_GENES		42	0.12	0.46	0.992	0.988	1	1840	tags=31%, list=44%, signal=54%

## Sheet: Data S5
Table: GSEA Results Summary Dataset Gene_expr_diff.ND_vs_CDAAHFD.cls#CDAAHFD_versus_ND Phenotype ND_vs_CDAAHFD.cls#CDAAHFD_versus_ND Upregulated in class CDAAHFD GeneSet WP_MECHANISMS_ASSOCIATED_WITH_PLURIPOTENCY Enrichment Score (ES) 0.5046826
Normalized Enrichment Score (NES)			1.84793
Nominal p-value 0.0010266941 FDR q-value 0.01116117 FWER p-Value 0.029 Fig 1: Enrichment plot: WP_MECHANISMS_ASSOCIATED_WITH_PLURIPOTENCY Profile of the Running ES Score & Positions of GeneSet Members on the Rank Ordered List Table: GSEA details [plain text format]
	SYMBOL	RANK IN GENE LIST		RANK METRIC SCORE	RUNNING ES	CORE ENRICHMENT
1 2 3 4 5 6 7 8 9 10 11 12 13 14 15 16 17 18 19 20 21	Hells	87		3.72	0.0214	Yes
	Ptprs	155		3.607	0.0463	Yes
	Cdx2	296		3.481	0.0523	Yes
	Uhrf1	340		3.426	0.0809	Yes
	Klf5	402		3.376	0.1046	Yes
	Cdkn2a	433		3.343	0.1353	Yes
	Klf4	509		3.284	0.1546	Yes
	Id1	623		3.193	0.1638	Yes
	Cd44	637		3.184	0.1968	Yes
	Nr2f1	653		3.168	0.2292	Yes
	Rock2	695		3.13	0.2549	Yes
	Ezh2	730		3.088	0.2817	Yes
	Ctbp2	757		3.072	0.3104	Yes
	Brca1	913		2.941	0.3067	Yes
	Zfp57	939		2.919	0.3338	Yes
	Mybl2	990		2.875	0.3544	Yes
	Spp1	1007		2.862	0.3831	Yes
	Relb	1059		2.831	0.403	Yes
	Lif	1121		2.791	0.4201	Yes
	Bcam	1129		2.783	0.45	Yes
	Lefty1	1180		2.745	0.4691	Yes
22 23 24 25 26 27 28 29 30 31 32 33 34 35	Dnmt1	1265		2.692	0.4796	Yes
	Cdh1	1288		2.677	0.5047	Yes
	Phc1	1626		2.47	0.4521	No
	Fzd1	1762		2.305	0.446	No
	Fos	2066		1.777	0.3937	No
	Rcor2	2196		1.418	0.3789	No
	Npr1	2388		-0.537	0.3393	No
	Sall1	2656		-0.729	0.2838	No
	Smarca2	3027		-0.924	0.2058	No
	Lifr	3238		-1.061	0.1676	No
	Tcf7l1	3391		-1.159	0.1444	No
	Tbx3	3521		-1.251	0.1277	No
	My cn	3816		-1.511	0.0746	No
	Nr5a2	4056		-1.839	0.0383	No
Fig 2: WP_MECHANISMS_ASSOCIATED_WITH_PLURIPOTENCY Blue-Pink O' Gram in the Space of the Analyzed GeneSet
Fig 3: WP_MECHANISMS_ASSOCIATED_WITH_PLURIPOTENCY: Random ES distribution Gene set null distribution of ES for WP_MECHANISMS_ASSOCIATED_WITH_PLURIPOTENCY
